# Supplementary material for: RNA-seq analysis identifies cytoskeletal structural genes and pathways for meat quality in beef
Source: PLoS One. 2020 Nov 11;15(11):e0240895. doi: 10.1371/journal.pone.0240895 (PMC7657496; doi:10.1371/journal.pone.0240895)
Supplement: S1 Table — (XLS) [file pone.0240895.s007.xls]

## Sheet: Additional File -----
Animal	Total	Mapped	Mapped	Overall read	Inner read distance
	reads	left reads (%)	right reads (%)	mapping rate (%)	Mean (bases)	SD
1	36440986	72.5	55.6	64.1	138.61	64.23
2	28278184	69	50.4	59.7	149.03	62.9
3	29581703	72.6	53.8	63.2	141.52	64.57
4	17685232	71.4	52	61.7	152.57	61.92
5	31247574	70.4	54.1	62.2	134.55	66.18
6	30444100	72.3	55.5	63.9	145.93	62.59
7	45938755	71.8	53.1	62.5	142.79	66.82
8	28315351	67.7	50.1	58.9	154.14	62.14
9	32767645	72.3	55.4	63.9	138.12	65.8
10	35634854	72.5	55.4	63.9	147.45	62.08
11	32448296	66.6	50.4	58.5	146.33	62.51
12	33774491	70.9	49.8	60.3	153.9	61.65
13	33221101	72.6	55.1	63.9	141.02	64.98
14	33133998	67.1	50.2	58.6	153.85	62.29
15	28797769	72.6	52.7	62.7	152.36	61.36
16	31480297	73	55.9	64.4	135.11	66.35
17	33211628	70.2	51.8	61	143.45	65.69
18	28206660	70.2	53.2	61.7	145.64	64.05
19	33968401	73.7	56	64.8	136.99	66.04
20	30615596	65.2	48.8	57	154.38	60.95
21	30965727	70.7	53.2	62	137.08	66.62
22	34006496	69.5	52.7	61.1	134.35	66.9
23	29254852	68.1	49.8	59	149.45	64.82
24	27719458	71.9	54	63	151.31	61.31
25	29512845	71.1	53.6	62.3	149.56	62.11
26	33257234	69.1	52.6	60.9	136.61	66.44
27	26791800	70	50.9	60.5	142.96	70.6
28	28009163	72.4	53.7	63	148.1	63.82
29	29852476	68.4	52	60.2	145.63	66.42
30	33236243	68	51.5	59.8	146.05	67.3
31	36628616	71.7	54.6	63.1	147.9	61.77
32	28599846	70.4	52.2	61.3	146.03	61.89
33	30487262	72.4	55.8	64.1	137	66.21
34	34021525	72.9	55.2	64.1	140.16	64.46
35	28698395	69.2	51.3	60.2	146.33	64.6
36	33199036	71.3	53	62.2	138.93	65.49
37	32143526	71.5	53.2	62.4	139.54	66.46
38	30009537	74.2	56.9	65.5	138.49	66.43
39	30740710	75.7	57.8	66.7	140.32	64.05
40	25612631	69.3	52	60.6	140.41	67.89
41	34024209	71.8	55.1	63.5	138.75	66.74
42	31392257	69.6	51.9	60.7	151.66	62.88
43	27263765	68.9	52.8	60.8	138.39	64.71
44	32474122	74.7	56.3	65.5	142.65	62.7
45	30625009	68.8	50.4	59.6	149.11	62.65
46	32122977	70.5	52	61.2	146.21	65.6
47	31258862	67.3	49.6	58.5	142.5	66.43
48	48168890	72.7	56.6	64.7	147.24	64.58
49	32823926	71	53.7	62.4	150.02	62.72
50	36098546	69.7	51.8	60.8	138.15	67.51
51	39222142	72.3	54.2	63.2	154.95	62.24
52	29278122	70.8	52.4	61.6	144.7	64.59
53	25090015	75.5	55.6	65.5	155.89	62.56
54	32296418	69.2	51.7	60.5	138.92	68.18
55	31155710	70.1	53	61.5	146.44	64.63
56	31277071	71.9	54.3	63.1	136.29	66.48
57	35381722	76.2	56.9	66.5	138.61	65.21
58	26289559	72.5	54.7	63.6	139.66	64.84
59	34201539	71.3	53.2	62.3	142.47	64.21
60	31887899	70	52.8	61.4	147.58	64.87
61	33821247	73.6	55.2	64.4	146.32	65.58
62	34488083	70.8	54.9	62.9	131.32	67.19
63	36714782	69.9	54.3	62.1	144.24	62.14
64	30598803	72.4	55	63.7	144.54	62.64
65	32377369	72.4	54.8	63.6	136.34	68.35
66	26784389	70.6	52.3	61.4	155.31	60.9
67	44865352	73.1	56.7	64.9	141.2	63.39
68	31297590	71.8	53.7	62.7	155.61	60.71
69	30429032	69.4	52.1	60.8	140.03	66.74
70	27329947	74.2	55.4	64.8	151.07	62.34
71	26235472	74.9	56.5	65.7	146.11	65.39
72	32547467	69.8	54.4	62.1	135.37	65.47
73	32805966	65.3	49.4	57.3	148.71	62.8
74	30483829	71.2	54.2	62.7	144.23	63.72
75	30829063	73.7	56.4	65.1	147.62	62.44
76	32998864	72.9	56.1	64.5	137.26	67.53
77	37049787	68.1	51.6	59.9	147.66	61.78
78	35056009	71.4	55.6	63.5	138.62	64.21
79	36569534	69.5	52.4	61	148.76	62.84
80	29985151	74.1	55.5	64.8	142.1	65.85
