# Supplementary material for: RNA-seq analysis identifies cytoskeletal structural genes and pathways for meat quality in beef
Source: PLoS One. 2020 Nov 11;15(11):e0240895. doi: 10.1371/journal.pone.0240895 (PMC7657496; doi:10.1371/journal.pone.0240895)
Supplement: S2 Table — The meat quality index was constructed using observed phenotypes measured in longissimus dorsi muscle from a multibreed Angus-Brahman population. The association p-values and estimates of betta for gene and exon normalized counts are shown. (XLS) [file pone.0240895.s008.xls]

## Sheet: 1
Expression association analysis for gene			Expression association for exon
Gene	P-value	Estimate	Gene	Exon	P-value	Estimate
ARHGAP10	4.2x10-4	-0.0012	SLMO1	9	1.5x10-6	0.053
TMEM120B	4.6x10-4	-0.0006	TMEM120B	11	1.8x10-5	-0.0097
ARRDC4	6.6x10-4	-0.0006	TMEM120B	12	4.3x10-5	-0.0045
LOC100848872	8.2x10-4	-0.0032	TMEM120B	10	7.4x10-5	-0.0049
KIAA2013	1.1x10-3	-0.0008	WDR77	3	1.1x10-4	0.0133
NDRG3	1.2x10-3	-0.0045	TMEM120B	9	1.2x10-4	-0.0047
WDR73	1.4x10-3	-0.0011	TMEM120B	6	1.4x10-4	-0.0057
WDR77	1.4x10-3	0.0032	ARF6	2	1.4x10-4	0.0296
DNAJC3	1.7x10-3	-0.0013	FAM21A	25	1.5x10-4	0.01
LOC100124497	1.8x10-3	0.0064	TMEM120B	7	1.6x10-4	-0.0057
NDFIP1	2.1x10-3	0.0024	KIAA2013	4	1.7x10-4	-0.0051
SLC4A7	2.8x10-3	-0.0019	DAZAP2	1	1.8x10-4	0.0047
KDSR	3.0x10-3	0.007	KLHDC8B	3	1.9x10-4	-0.0219
TAF3	3.2x10-3	-0.0055	TMEM120B	5	2.1x10-4	-0.0052
DAZAP2	4.2x10-3	0.0012	DIDO1	17	2.2x10-4	0.0495
CCDC6	4.4x10-3	-0.0001	KIAA2013	3	2.3x10-4	-0.0019
TMEM186	4.9x10-3	0.0068	TMEM120B	4	2.3x10-4	-0.0043
UCP2	5.0x10-3	0.0012	ARHGAP10	7	2.5x10-4	-0.0158
ZFPL1	5.2x10-3	0.0043	TMEM120B	8	2.5x10-4	-0.0045
LOC526769	5.6x10-3	0.0019	KLHDC8B	1	2.5x10-4	-0.0149
SPRYD4	5.8x10-3	0.0031	SLMO1	2	2.8x10-4	0.024
ZFAND1	6.7x10-3	0.0034	HEXA	14	2.9x10-4	0.009
SSR1	6.8x10-3	-0.0006	LOC526769	14	3.5x10-4	0.0133
FILIP1L	7.5x10-3	-0.0003	FAM21A	24	3.6x10-4	-0.0052
ABCC5	7.8x10-3	-0.0006	MICAL1	2	4.0x10-4	0.0731
DRG1	7.8x10-3	0.0021	SFT2D3	1	4.2x10-4	0.0186
PYCR2	8.2x10-3	0.0028	TRPM7	35	4.2x10-4	-0.0219
HEXA	8.3x10-3	0.0024	DAZAP2	2	4.3x10-4	0.0037
UBE2O	8.7x10-3	-0.001	FAM21A	23	4.4x10-4	-0.0041
DIDO1	8.7x10-3	0.002	FAM21A	26	4.9x10-4	-0.0079
G3BP2	9.3x10-3	-0.0002	PI4KA	43	5.6x10-4	0.0226
EMP1	9.7x10-3	-0.0002	PRRC2B	22	5.9x10-4	-0.02
DBNDD1	9.8x10-3	-0.002	PHYKPL	5	6.0x10-4	-0.0392
FAM21A	9.9x10-3	-0.0006	KMT2C	3	6.7x10-4	-0.0159
TTC3	1.1x10-2	-0.0009	TMEM120B	2	7.0x10-4	-0.0054
RASAL2	1.1x10-2	-0.0038	TRAPPC9	15	7.1x10-4	-0.0279
SETD8	1.1x10-2	-0.0008	WDR73	3	7.3x10-4	-0.0021
LRP6	1.2x10-2	-0.0012	TMEM120B	1	7.3x10-4	-0.0014
LOC104968660	1.2x10-2	0.0054	KDM4B	18	7.3x10-4	0.0197
IRF2BP2	1.2x10-2	-0.0006	MICALL1	14	7.5x10-4	-0.0197
LOC101903626	1.3x10-2	-0.006	SLMO1	1	7.9x10-4	0.0281
SURF6	1.3x10-2	0.0023	KLHDC8B	4	8.1x10-4	-0.025
CIAO1	1.3x10-2	0.0012	LYRM4	1	8.3x10-4	-0.0123
LOC101907391	1.3x10-2	-0.0007	SAFB	15	8.3x10-4	-0.027
DIABLO	1.3x10-2	0.0018	WDR12	9	8.4x10-4	0.0106
FGGY	1.4x10-2	-0.0031	EIF1AD	1	8.4x10-4	0.0346
CCDC94	1.4x10-2	0.0039	WDR34	8	8.5x10-4	-0.0185
AVL9	1.4x10-2	0.0036	AGA	7	8.9x10-4	0.0098
UNC13B	1.4x10-2	-0.0018	ZFP90	2	9.1x10-4	0.0314
ENTHD2	1.5x10-2	0.0066	PDSS1	7	9.2x10-4	0.0347
SYNJ2	1.5x10-2	-0.0009	CLOCK	8	9.4x10-4	-0.0281
RNF144B	1.5x10-2	-0.0001	G3BP2	3	9.4x10-4	-0.0027
GRK5	1.6x10-2	-0.0056	ARRDC4	1	9.6x10-4	-0.0014
OTULIN	1.6x10-2	0.003	GPALPP1	1	9.8x10-4	0.0193
CLEC3B	1.7x10-2	0.0016	ARFGEF2	29	1.0x10-3	0.0202
ACTR3B	1.7x10-2	-0.0005	SYTL4	2	1.0x10-3	-0.0344
MTDH	1.7x10-2	-0.0003	PRKD3	2	1.0x10-3	-0.0114
BBX	1.8x10-2	-0.0024	G3BP2	2	1.1x10-3	-0.0028
ARSG	1.8x10-2	-0.0017	ARRDC4	8	1.1x10-3	-0.0048
PPP1R21	1.8x10-2	0.0065	DHX37	13	1.1x10-3	0.0376
UTP11L	1.8x10-2	-0.0011	GIGYF1	16	1.1x10-3	-0.0221
TM2D2	1.9x10-2	-0.0018	GALC	17	1.1x10-3	0.0492
CORO6	1.9x10-2	0.0001	ARRDC4	4	1.2x10-3	-0.0032
TJAP1	1.9x10-2	0.0008	ARRDC4	3	1.2x10-3	-0.0046
POLH	1.9x10-2	0.0045	TMEM120B	3	1.2x10-3	-0.0053
LOC104975008	1.9x10-2	-0.0015	LRP4	37	1.2x10-3	-0.0411
PITPNC1	2.0x10-2	-0.004	APLP1	16	1.2x10-3	-0.0172
PJA2	2.0x10-2	0.0013	DNAJC3	5	1.2x10-3	-0.006
GNB1L	2.1x10-2	-0.0021	NDRG3	1	1.2x10-3	-0.0101
LOC615589	2.1x10-2	-0.0013	BBX	10	1.3x10-3	-0.0307
PRPF18	2.1x10-2	0.0023	CDC5L	12	1.3x10-3	0.022
LOXL1	2.1x10-2	0.0025	WDR77	1	1.3x10-3	0.0089
ZNF287	2.1x10-2	0.0065	KMT2C	1	1.3x10-3	-0.0054
CD34	2.1x10-2	0.0008	TXNRD2	11	1.4x10-3	-0.0209
HERPUD1	2.1x10-2	-0.0005	APTX	8	1.4x10-3	0.029
NUDT12	2.1x10-2	0.0024	RBM34	9	1.4x10-3	0.0166
KLF15	2.2x10-2	-0.0007	GMPPA	8	1.4x10-3	0.022
MRVI1	2.2x10-2	-0.0012	LOC100848872	5	1.4x10-3	-0.0052
SEC22B	2.2x10-2	0.0026	LOC101903375	1	1.4x10-3	-0.0425
PRR14L	2.2x10-2	0.0026	KDM4B	17	1.4x10-3	0.0134
RPL3	2.2x10-2	0.0004	UTP11L	1	1.4x10-3	-0.0041
TRPM7	2.3x10-2	-0.0013	SPA17	2	1.4x10-3	-0.023
SQRDL	2.3x10-2	0.0044	G3BP2	4	1.5x10-3	-0.0023
SH3RF3	2.3x10-2	-0.003	MEAF6	4	1.5x10-3	0.0173
POLR2E	2.4x10-2	-0.0008	WDR83OS	3	1.5x10-3	-0.0096
ATRAID	2.4x10-2	-0.0035	AGA	9	1.5x10-3	0.0121
SH2B1	2.4x10-2	-0.0008	ZNF383	4	1.5x10-3	0.0296
AGPAT6	2.4x10-2	-0.0006	UCP2	1	1.6x10-3	0.0074
C24H18orf21	2.5x10-2	0.002	ARHGAP10	18	1.6x10-3	-0.0137
LIFR	2.5x10-2	-0.0018	GNB1L	6	1.6x10-3	-0.0111
WDR34	2.5x10-2	-0.0056	MARS	8	1.7x10-3	-0.0211
DKK3	2.5x10-2	0.0029	KMT2C	2	1.7x10-3	-0.0142
PCOLCE2	2.6x10-2	0.0007	TELO2	8	1.7x10-3	0.0608
CPOX	2.6x10-2	0.0019	THOC2	2	1.8x10-3	-0.0174
QTRT1	2.6x10-2	0.0047	ARRDC4	2	1.8x10-3	-0.0044
VAMP8	2.6x10-2	0.0035	SIN3A	16	1.8x10-3	0.0118
HPCAL1	2.6x10-2	-0.0031	CNPY2	6	1.8x10-3	0.0206
PIK3C2A	2.7x10-2	-0.0031	PERP	1	1.8x10-3	0.0106
C21H15orf27	2.7x10-2	-0.001	NDFIP1	5	1.8x10-3	0.0049
BDP1	2.7x10-2	-0.0014	AGA	10	1.9x10-3	0.0066
CDC34	2.7x10-2	-0.0002	TAF2	5	1.9x10-3	-0.0145
LOC101905940	2.7x10-2	-0.0019	ARHGAP10	5	1.9x10-3	-0.0115
EPB41	2.8x10-2	-0.0012	LOC104974676	1	1.9x10-3	-0.0064
TSC1	2.8x10-2	-0.0006	LBP	4	1.9x10-3	0.0526
VIPAS39	2.8x10-2	0.0027	HEXA	11	1.9x10-3	0.0125
ZNF771	2.8x10-2	-0.0015	NDST2	15	1.9x10-3	0.0407
ANKRD39	2.9x10-2	-0.0031	DNAJC3	11	1.9x10-3	-0.0069
LMBR1	2.9x10-2	-0.003	C5H12orf10	7	1.9x10-3	0.0113
ECE2	2.9x10-2	0.005	CFB	13	1.9x10-3	0.0216
SYNRG	3.0x10-2	0.0018	PRPF18	5	2.0x10-3	0.0092
ZNF184	3.0x10-2	0.0043	ABCC5	3	2.0x10-3	-0.004
CARS2	3.0x10-2	-0.0025	ZNF205	4	2.0x10-3	-0.0194
NFKB2	3.0x10-2	0.0002	LMAN1	4	2.0x10-3	-0.0173
HIST1H1D	3.0x10-2	0.0006	ZFAND1	6	2.0x10-3	0.011
CHRNA1	3.0x10-2	-0.0002	C15H11orf58	5	2.0x10-3	0.0035
TYMS	3.1x10-2	-0.0037	TTN	42	2.1x10-3	-0.0008
VEZT	3.2x10-2	0.0018	CCDC186	14	2.1x10-3	-0.0379
SMIM7	3.2x10-2	0.0025	ECSCR	6	2.2x10-3	0.02
WDR12	3.2x10-2	0.0019	WDR77	2	2.2x10-3	0.0102
PRKCDBP	3.2x10-2	0.0017	ADCK4	10	2.2x10-3	0.0622
DHX30	3.2x10-2	0.0024	DNAJC3	10	2.2x10-3	-0.0056
GRK4	3.2x10-2	-0.0033	NEK4	12	2.3x10-3	-0.0258
AP1G2	3.3x10-2	0.007	MTHFD1L	15	2.3x10-3	0.0701
WAC	3.3x10-2	-0.0005	ARRDC4	6	2.3x10-3	-0.0032
AGA	3.3x10-2	0.0032	NCOA1	14	2.3x10-3	-0.0168
PDXP	3.3x10-2	-0.0027	RFWD2	12	2.3x10-3	-0.0119
PTOV1	3.3x10-2	-0.0008	UCP2	2	2.4x10-3	0.0071
LSM12	3.3x10-2	-0.0015	SULF1	12	2.4x10-3	0.0456
ENDOG	3.4x10-2	-0.0007	ABLIM1	22	2.4x10-3	0.005
PDK4	3.4x10-2	-0.0001	ARRDC4	5	2.4x10-3	-0.006
TMEM199	3.4x10-2	0.0045	ATP6V1C1	2	2.4x10-3	0.0065
STAT5A	3.4x10-2	0.0012	RASA3	22	2.4x10-3	-0.0161
SPPL3	3.4x10-2	0.0033	HTT	36	2.4x10-3	-0.0393
VLDLR	3.4x10-2	-0.0001	CDC5L	11	2.4x10-3	0.0147
OSBP2	3.4x10-2	-0.001	MCRS1	9	2.4x10-3	0.0142
ZNF106	3.5x10-2	-0.0001	RAB14	8	2.4x10-3	0.0061
LOC104976020	3.5x10-2	-0.0006	ARRDC4	7	2.5x10-3	-0.0046
PDSS1	3.5x10-2	0.0069	KMT2C	10	2.5x10-3	-0.0155
DPP3	3.5x10-2	0.0015	TTC3	36	2.5x10-3	-0.0144
STK40	3.5x10-2	-0.0005	PERP	3	2.5x10-3	0.0123
LOC533821	3.5x10-2	0.0033	DNAJC3	7	2.5x10-3	-0.0058
SLC25A36	3.6x10-2	-0.0009	TAF2	1	2.5x10-3	-0.0077
TRAPPC9	3.6x10-2	-0.0021	WDR77	5	2.5x10-3	0.0147
MPPE1	3.6x10-2	-0.0036	ZFAND1	8	2.6x10-3	0.0079
FAM160A2	3.7x10-2	0.0046	TMEM167B	2	2.6x10-3	0.0072
RNASE4	3.7x10-2	0.0033	CFB	16	2.6x10-3	0.0141
MCRS1	3.7x10-2	0.0017	NRG4	4	2.6x10-3	-0.0136
TMEM57	3.7x10-2	-0.0014	DPP3	3	2.7x10-3	0.0104
ZNF274	3.7x10-2	0.0049	DKK3	1	2.7x10-3	0.0191
LOC104969212	3.8x10-2	0.0052	FAM21A	22	2.7x10-3	-0.0025
MICALL1	3.8x10-2	-0.0019	ARHGAP10	17	2.8x10-3	-0.0165
B3GALNT2	3.8x10-2	-0.0004	PEX16	4	2.8x10-3	0.0267
NFIL3	3.8x10-2	-0.0002	TTN	98	2.8x10-3	-0.0004
POGK	3.8x10-2	-0.0016	ZNF341	15	2.9x10-3	0.0276
C15H11orf74	3.8x10-2	-0.0028	C7H19orf66	6	2.9x10-3	0.0461
DBI	3.8x10-2	0.0008	ST3GAL1	5	2.9x10-3	0.0222
PEBP1	3.8x10-2	-0.0002	GSTZ1	5	3.0x10-3	0.0085
PGS1	3.9x10-2	0.004	ZDHHC16	3	3.0x10-3	-0.0265
ST6GALNAC2	3.9x10-2	-0.0007	NEK4	15	3.0x10-3	-0.0228
FCF1	3.9x10-2	0.0052	SUPT6H	7	3.0x10-3	0.0088
POLR1E	3.9x10-2	0.0041	SLMAP	17	3.0x10-3	-0.0197
ARPC5L	3.9x10-2	-0.0013	SLC35F6	4	3.0x10-3	0.0204
PRRX1	3.9x10-2	0.0009	SLC4A7	1	3.0x10-3	-0.0057
SLC22A5	3.9x10-2	-0.0024	RALGAPA2	35	3.0x10-3	0.0419
RALGAPA2	3.9x10-2	0.0016	LOC526769	19	3.1x10-3	0.0145
DDX55	3.9x10-2	0.0044	VLDLR	1	3.1x10-3	-0.001
RSF1	4.0x10-2	-0.0017	FTSJ3	15	3.1x10-3	0.022
RYK	4.0x10-2	-0.0015	MYCBP2	26	3.2x10-3	-0.0134
DUSP22	4.0x10-2	-0.0015	MTDH	5	3.2x10-3	-0.0026
TRIP4	4.0x10-2	0.0034	NDFIP1	4	3.2x10-3	0.0047
SLC16A6	4.0x10-2	-0.0001	C5H12orf10	5	3.2x10-3	0.0122
AFF1	4.0x10-2	-0.0004	C4A	28	3.2x10-3	0.0238
UBL3	4.1x10-2	-0.0008	PARP4	1	3.2x10-3	0.0254
PKNOX1	4.1x10-2	0.0015	CCDC30-2	7	3.2x10-3	-0.0392
ATP6V1C1	4.1x10-2	0.0011	VEZT	11	3.2x10-3	0.0096
IRF2BPL	4.1x10-2	0.0006	RAB21	4	3.3x10-3	-0.0089
FAM126B	4.1x10-2	-0.0029	WNK1	27	3.3x10-3	-0.007
COL8A1	4.1x10-2	0.0017	HDAC4	6	3.3x10-3	0.0148
TMEM167B	4.2x10-2	0.0024	LOC526769	17	3.3x10-3	0.0093
C4A	4.2x10-2	0.0007	LOC519494	34	3.3x10-3	-0.0137
MEAF6	4.2x10-2	0.0026	INTS1	20	3.3x10-3	0.0181
ABLIM1	4.3x10-2	0.0001	LOC526769	12	3.3x10-3	0.0131
TP53	4.3x10-2	0.0019	EPB41L5	3	3.4x10-3	0.0295
GLTP	4.3x10-2	0.0067	GEMIN5	4	3.4x10-3	0.0232
LMTK2	4.3x10-2	0.0005	SLC22A5	7	3.4x10-3	-0.0192
WWC3	4.3x10-2	-0.0028	CFB	18	3.4x10-3	0.0153
PAPD5	4.4x10-2	-0.0009	CCDC6	1	3.5x10-3	-0.0002
ALMS1	4.5x10-2	-0.0025	CEP350	32	3.5x10-3	-0.0197
HECTD4	4.5x10-2	-0.0006	UNC13B	23	3.6x10-3	-0.0277
THG1L	4.5x10-2	0.0041	CFB	1	3.6x10-3	0.0381
STK3	4.5x10-2	-0.0024	SIDT2	16	3.6x10-3	-0.0253
JAM2	4.6x10-2	0.0032	NDFIP1	2	3.6x10-3	0.004
PPARGC1B	4.6x10-2	-0.0003	WDR12	8	3.7x10-3	0.0078
NOS3	4.6x10-2	-0.0021	MDP1	5	3.7x10-3	-0.0105
C21H15orf40	4.6x10-2	0.0031	TTN	16	3.7x10-3	-0.0002
CBFA2T2	4.7x10-2	-0.0025	TTN	99	3.7x10-3	-0.0002
TFPI2	4.7x10-2	0.0015	TMEM131	24	3.8x10-3	-0.0106
LOC788457	4.7x10-2	0.0006	FCF1	8	3.8x10-3	0.016
MAF	4.7x10-2	-0.0001	G3BP2	1	3.8x10-3	-0.0007
TTN	4.7x10-2	-0.0001	PRKD1	8	3.8x10-3	-0.0308
CREM	4.7x10-2	-0.0002	VPS39	25	3.8x10-3	0.0111
TRMT6	4.8x10-2	0.0025	SSH1	12	3.8x10-3	-0.033
ARHGEF3	4.8x10-2	-0.0022	RC3H1	13	3.9x10-3	-0.0236
BLOC1S2	4.8x10-2	0.0009	HDAC4	5	3.9x10-3	0.0177
CBL	4.9x10-2	-0.0019	LNPEP	22	3.9x10-3	-0.0236
SLC17A5	4.9x10-2	-0.0048	HERPUD1	5	3.9x10-3	-0.0029
ANKRD12	5.0x10-2	-0.0005	CSTF3-2	19	3.9x10-3	-0.0156
RIC8B	5.0x10-2	-0.0026	YWHAB	3	3.9x10-3	0.0058
			TTC3	38	3.9x10-3	-0.011
			ZNF317	5	3.9x10-3	0.0268
			SLC19A1	7	3.9x10-3	0.0435
			ARHGAP10	4	4.0x10-3	-0.0096
			OFD1	17	4.0x10-3	0.0454
			SRPK1	15	4.0x10-3	0.0137
			SMG5	21	4.1x10-3	-0.0038
			HTT	26	4.1x10-3	-0.0324
			POLH	3	4.1x10-3	0.0426
			TSPAN2	1	4.1x10-3	0.0575
			RASA3	23	4.1x10-3	-0.014
			RORA	9	4.1x10-3	-0.0143
			ARSG	5	4.1x10-3	-0.0145
			CARKD	12	4.2x10-3	-0.0085
			C21H15orf27	10	4.2x10-3	-0.0062
			SULF1	13	4.2x10-3	0.0293
			CHD8	33	4.2x10-3	0.0284
			TRPM7	37	4.2x10-3	-0.0187
			AGPAT6	4	4.2x10-3	-0.005
			DHX37	8	4.2x10-3	0.035
			CFB	6	4.2x10-3	0.0176
			CFB	12	4.3x10-3	0.0183
			C21H15orf27	12	4.3x10-3	-0.0043
			LBP	1	4.3x10-3	0.0705
			THG1L	1	4.4x10-3	0.0178
			ATXN7	8	4.4x10-3	-0.0136
			MTDH	4	4.4x10-3	-0.0028
			RASA3	19	4.4x10-3	-0.0169
			CARKD	13	4.4x10-3	-0.0077
			LGALS4	2	4.4x10-3	-0.0149
			WDR34	9	4.4x10-3	-0.0169
			CFB	5	4.5x10-3	0.0244
			LOC100124497	1	4.5x10-3	0.0075
			LBP	5	4.5x10-3	0.0596
			CFB	10	4.5x10-3	0.0224
			TTN	100	4.5x10-3	-0.0002
			TTN	227	4.5x10-3	-0.0005
			RASA3	24	4.5x10-3	-0.0139
			EPB41	12	4.5x10-3	-0.0193
			TTN	272	4.6x10-3	-0.0004
			TTN	40	4.6x10-3	-0.0004
			ARHGAP10	6	4.6x10-3	-0.0108
			SLC17A5	8	4.6x10-3	-0.0472
			DIDO1	10	4.7x10-3	0.023
			CACNA1H	30	4.7x10-3	-0.0289
			HERPUD1	6	4.7x10-3	-0.0019
			ABCC5	2	4.7x10-3	-0.0028
			ZNF771	2	4.7x10-3	-0.0042
			ZNF771	2	4.7x10-3	0.0026
			UHRF2	1	4.8x10-3	-0.025
			HIP1R	26	4.8x10-3	0.0247
			CFB	17	4.8x10-3	0.0146
			HP1BP3	6	4.8x10-3	0.0114
			TAOK2	15	4.8x10-3	0.031
			SMG5	20	4.8x10-3	-0.0043
			LOC526769	13	4.8x10-3	0.0095
			HEXA	10	4.9x10-3	0.01
			ZNF250	4	4.9x10-3	0.0359
			HEXA	12	4.9x10-3	0.0089
			TMEM57	4	4.9x10-3	-0.0121
			ISPD-2	5	4.9x10-3	-0.0278
			DRG1	4	5.0x10-3	0.0082
			WNK1	26	5.0x10-3	-0.0089
			TTC3	37	5.0x10-3	-0.0118
			APLP1	17	5.1x10-3	-0.011
			PHIP	23	5.1x10-3	-0.0234
			ASH2L	8	5.1x10-3	0.0211
			UCP2	3	5.1x10-3	0.0071
			SIPA1L3	10	5.1x10-3	-0.0286
			LOC519494	33	5.1x10-3	-0.0144
			HECTD4	39	5.1x10-3	-0.0201
			TTN	30	5.1x10-3	-0.0003
			LOC526769	1	5.2x10-3	0.0165
			PNRC2	2	5.2x10-3	0.0031
			GPR125	6	5.2x10-3	-0.0158
			SETD7	2	5.2x10-3	0.0008
			LOC100847495	1	5.2x10-3	-0.0185
			ZFPL1	8	5.3x10-3	0.0222
			DAZAP2	3	5.3x10-3	0.0035
			ZFP90	1	5.3x10-3	0.0281
			ADAMTS2	21	5.3x10-3	0.0269
			SZT2	20	5.3x10-3	0.0304
			MTA2	14	5.4x10-3	-0.0208
			GTF2IRD2	5	5.4x10-3	-0.0181
			POLRMT	12	5.4x10-3	0.0123
			DPP3	2	5.4x10-3	0.0063
			JAK1	19	5.4x10-3	0.0067
			CFB	14	5.5x10-3	0.0207
			CFB	15	5.5x10-3	0.0169
			LBP	3	5.5x10-3	0.0566
			TTN	1	5.5x10-3	-0.0001
			TTN	96	5.5x10-3	-0.0002
			KLHDC8B	5	5.6x10-3	-0.0098
			TTN	33	5.6x10-3	-0.0003
			STAM	11	5.6x10-3	-0.03
			CCDC6	7	5.6x10-3	-0.001
			TTN	41	5.6x10-3	-0.0004
			ST5	18	5.6x10-3	-0.0153
			HEXA	9	5.6x10-3	0.0147
			DKK3	2	5.7x10-3	0.0144
			TMX4	2	5.7x10-3	0.0149
			RABGAP1L	3	5.7x10-3	-0.0224
			AGA	6	5.7x10-3	0.0104
			BBIP1	4	5.7x10-3	-0.0154
			DHX37	12	5.7x10-3	0.0403
			CASD1	3	5.7x10-3	0.0132
			SBNO2	22	5.8x10-3	0.025
			DKK3	3	5.8x10-3	0.0154
			TTN	39	5.8x10-3	-0.0004
			RPTOR	13	5.8x10-3	-0.028
			BAG4	3	5.9x10-3	0.0193
			USP42	17	5.9x10-3	-0.022
			TTN	17	5.9x10-3	-0.0001
			ABLIM1	12	5.9x10-3	0.0035
			SLC4A7	7	6.0x10-3	-0.0236
			MTDH	7	6.0x10-3	-0.0021
			ZNF771	1	6.0x10-3	-0.033
			ZNF771	1	6.0x10-3	0.0026
			ANKRD17	3	6.0x10-3	-0.013
			KCTD2	4	6.1x10-3	-0.0096
			TTN	32	6.1x10-3	-0.0003
			TSC1	1	6.1x10-3	-0.0016
			TTN	278	6.1x10-3	-0.0003
			CFB	11	6.1x10-3	0.0191
			MCRS1	10	6.1x10-3	0.0189
			SNX2	7	6.2x10-3	-0.0105
			LRRC2	3	6.2x10-3	0.0008
			TAF8	2	6.2x10-3	0.01
			TTN	273	6.2x10-3	-0.0004
			WNK1	22	6.3x10-3	-0.0071
			WNK2	30	6.3x10-3	-0.0059
			DOCK6	14	6.3x10-3	-0.0333
			GTF2I	8	6.3x10-3	-0.0087
			CFB	4	6.4x10-3	0.0265
			EIF2S1	7	6.4x10-3	0.0073
			TAOK1	17	6.4x10-3	-0.032
			CENPC	4	6.4x10-3	-0.0317
			PHF12	2	6.4x10-3	-0.0111
			CCDC91	1	6.4x10-3	-0.0071
			PJA2	7	6.4x10-3	0.003
			APLP1	15	6.4x10-3	-0.0209
			RBM43	2	6.4x10-3	0.0427
			TTN	101	6.4x10-3	-0.0003
			TMEM63A	19	6.5x10-3	0.0264
			MORC2	15	6.5x10-3	0.0133
			ABCC5	4	6.5x10-3	-0.003
			SLTM	21	6.5x10-3	-0.0085
			ST5	19	6.5x10-3	-0.0103
			SETD7	3	6.5x10-3	0.0006
			CDK5	8	6.6x10-3	-0.016
			C2H2orf76	4	6.6x10-3	0.0313
			LOC787120	8	6.6x10-3	-0.0069
			DDX23	1	6.6x10-3	0.0047
			TRPM7	29	6.6x10-3	-0.0193
			DDX54	7	6.6x10-3	-0.0048
			EMP1	1	6.6x10-3	-0.0003
			FAM98B	2	6.7x10-3	0.0081
			TMEM131	19	6.7x10-3	-0.0101
			STAU1	4	6.7x10-3	-0.007
			OTULIN	6	6.8x10-3	0.0156
			ST3GAL1	2	6.8x10-3	0.0203
			DDX49	10	6.8x10-3	0.0125
			SCRIB	8	6.8x10-3	-0.0095
			GPR107	2	6.8x10-3	0.0245
			RNF144B	1	6.9x10-3	-0.0003
			TMEM104	7	6.9x10-3	0.0175
			GSS	13	6.9x10-3	0.0248
			PTPLB	4	6.9x10-3	0.0148
			CCDC6	4	6.9x10-3	-0.0011
			QPCTL	3	6.9x10-3	0.0267
			ING5	3	7.0x10-3	0.0259
			FRMD4A	9	7.0x10-3	-0.0278
			HERPUD1	8	7.0x10-3	-0.0025
			FAM76B	1	7.0x10-3	0.0475
			CARS2	5	7.0x10-3	-0.0109
			CCDC101	8	7.1x10-3	0.0335
			NOS3	21	7.1x10-3	-0.023
			NAT10	15	7.1x10-3	0.0191
			DIS3	17	7.1x10-3	0.0253
			CANT1	2	7.1x10-3	0.0165
			TTN	97	7.2x10-3	-0.0002
			ZNF26	7	7.2x10-3	0.0309
			LOC526769	5	7.2x10-3	0.0233
			TTN	31	7.2x10-3	-0.0003
			LMTK2	8	7.3x10-3	0.0116
			CASC4	3	7.3x10-3	-0.0081
			QPCTL	1	7.3x10-3	0.0372
			MORC3	1	7.3x10-3	0.0134
			TTN	271	7.3x10-3	-0.0004
			MICALL1	15	7.3x10-3	-0.0172
			LYRM4	2	7.4x10-3	-0.0116
			HECTD4	23	7.4x10-3	-0.0222
			OSTM1	1	7.4x10-3	0.0114
			C4A	27	7.4x10-3	0.0223
			ALDH16A1	16	7.4x10-3	-0.0188
			DKK1	3	7.4x10-3	-0.0114
			ST3GAL1	4	7.5x10-3	0.033
			PHKG2	3	7.5x10-3	0.0171
			TTN	226	7.5x10-3	-0.0006
			PAPD5	10	7.5x10-3	-0.0078
			POGK	2	7.5x10-3	-0.0042
			DNAJC13	2	7.5x10-3	-0.0204
			ENDOG	2	7.5x10-3	-0.0034
			SMIM7	1	7.6x10-3	0.0069
			FAM192A	4	7.6x10-3	0.0215
			TNPO2	11	7.6x10-3	0.0104
			PLCB3	7	7.7x10-3	-0.0209
			G3BP2	5	7.7x10-3	-0.0015
			DNAJC3	4	7.7x10-3	-0.0044
			SMIM14	2	7.7x10-3	0.0165
			TTN	293	7.7x10-3	-0.0004
			SYNJ2	34	7.7x10-3	-0.003
			PROS1	9	7.8x10-3	0.0366
			GALK2	2	7.8x10-3	0.0272
			PARP4	32	7.8x10-3	0.026
			ARHGAP10	23	7.8x10-3	-0.0104
			INTS7	16	7.8x10-3	0.0308
			PYCR2	5	7.8x10-3	0.0072
			VPS39	4	7.8x10-3	0.0145
			LOC526769	15	7.8x10-3	0.0293
			RPL3	2	7.9x10-3	0.003
			MON1B	5	7.9x10-3	0.0351
			KBTBD3	3	7.9x10-3	0.0382
			TTN	95	7.9x10-3	-0.0003
			PARP16	2	7.9x10-3	0.0267
			SHKBP1	1	7.9x10-3	0.0214
			SNX2	8	8.0x10-3	-0.0163
			OTULIN	3	8.0x10-3	0.0154
			GOSR1	1	8.0x10-3	0.0133
			CNDP2	2	8.1x10-3	0.0193
			DENND4C	13	8.1x10-3	0.0295
			VARS2	28	8.1x10-3	0.0274
			LNPEP	23	8.2x10-3	-0.0218
			DNAJC3	6	8.2x10-3	-0.0045
			TTN	209	8.2x10-3	-0.0002
			HERPUD1	7	8.2x10-3	-0.0034
			CORO6	9	8.2x10-3	0.0004
			GOLGA7B	4	8.2x10-3	0.0192
			DHX34	7	8.2x10-3	0.0461
			RAD51D	1	8.2x10-3	0.0102
			TTN	15	8.2x10-3	-0.0001
			ADAM15	10	8.2x10-3	-0.0077
			DNAJC10	20	8.3x10-3	-0.0128
			RARS2	19	8.3x10-3	0.0283
			TRMT6	6	8.4x10-3	0.0135
			VEZT	3	8.4x10-3	0.0086
			TM6SF1	4	8.4x10-3	-0.0024
			ECSCR	9	8.4x10-3	0.0195
			MTFMT	9	8.5x10-3	-0.0128
			HECTD4	13	8.5x10-3	-0.0178
			TTN	93	8.5x10-3	-0.0004
			FOCAD	4	8.5x10-3	-0.0256
			HERC2	23	8.5x10-3	-0.0139
			STK3	10	8.5x10-3	-0.0153
			WDR34	6	8.5x10-3	-0.0217
			HERPUD1	4	8.6x10-3	-0.0023
			TNPO2	7	8.6x10-3	0.0163
			RBM34	8	8.6x10-3	0.0313
			FAM151B	1	8.6x10-3	0.0137
			TRIP4	11	8.7x10-3	0.01
			SRP68	5	8.7x10-3	0.0058
			SYTL4	1	8.7x10-3	-0.0278
			SETD8	1	8.7x10-3	-0.0015
			TTN	21	8.7x10-3	-0.0002
			MKNK1	7	8.7x10-3	0.0108
			ZNF248	2	8.7x10-3	0.018
			LRCH3	16	8.8x10-3	0.0211
			DYM	8	8.8x10-3	-0.0061
			MAP4K3	1	8.8x10-3	-0.0051
			PRPF18	1	8.8x10-3	0.006
			BBX	5	8.8x10-3	-0.0171
			ARHGAP28	23	8.8x10-3	0.0177
			NRG4	18	8.8x10-3	-0.0148
			ANKIB1	9	8.8x10-3	-0.021
			ZNF335	7	8.9x10-3	0.0211
			NPRL3	10	8.9x10-3	0.0202
			NUB1	5	8.9x10-3	0.0084
			SYNRG	13	8.9x10-3	0.0149
			LOC101908359	3	8.9x10-3	-0.0028
			CCDC6	3	9.0x10-3	-0.0014
			TTN	103	9.0x10-3	-0.0001
			ST6GALNAC2	8	9.0x10-3	-0.0028
			DKK3	6	9.0x10-3	0.0297
			HSF2	3	9.0x10-3	-0.037
			GOSR1	5	9.1x10-3	0.0114
			FKBP14	1	9.1x10-3	-0.0233
			STRN	4	9.1x10-3	0.0274
			DHX37	14	9.1x10-3	0.0367
			CFB	3	9.1x10-3	0.0224
			AZI2	5	9.1x10-3	-0.017
			TTN	270	9.1x10-3	-0.0004
			C2H2orf76	3	9.2x10-3	0.0305
			TBC1D31	22	9.2x10-3	-0.0261
			SLC9A5	8	9.2x10-3	-0.0065
			MPPE1	12	9.2x10-3	-0.0102
			LOC104976576	3	9.3x10-3	0.0187
			LOC540197	17	9.3x10-3	-0.018
			NUP160	29	9.3x10-3	0.048
			CWF19L1	13	9.3x10-3	0.0168
			HPS5	2	9.3x10-3	0.0292
			DYM	6	9.3x10-3	-0.0074
			C21H15orf27	9	9.3x10-3	-0.0077
			DAAM1	21	9.4x10-3	-0.0271
			STAB1	12	9.4x10-3	0.0225
			CASD1	4	9.4x10-3	0.0161
			TTN	38	9.4x10-3	-0.0005
			LOC100847495	3	9.4x10-3	-0.0153
			GALC	15	9.4x10-3	0.0498
			SNX11	2	9.4x10-3	0.0059
			C15H11orf74	2	9.4x10-3	-0.0051
			TTN	210	9.4x10-3	-0.0002
			CD34	5	9.5x10-3	0.0055
			CEP295	16	9.5x10-3	-0.0274
			TTN	292	9.5x10-3	-0.0004
			TTN	102	9.5x10-3	-0.0002
			TMEM186	1	9.5x10-3	0.0085
			TTC3	34	9.5x10-3	-0.0101
			CNNM3	3	9.5x10-3	0.0206
			URI1	11	9.5x10-3	-0.0052
			TTN	29	9.5x10-3	-0.0003
			DYM	5	9.6x10-3	-0.0069
			PANK2	3	9.6x10-3	-0.0218
			CCDC6	2	9.6x10-3	-0.0013
			CFB	8	9.6x10-3	0.0165
			DKK1	4	9.6x10-3	-0.0083
			GLRX3	3	9.6x10-3	-0.0032
			LEMD2	8	9.6x10-3	-0.0203
			PYCR2	7	9.6x10-3	0.0063
			RERE	5	9.7x10-3	-0.0268
			RAD51D	4	9.7x10-3	0.0112
			TRAF3IP1	11	9.7x10-3	-0.0265
			NDST2	10	9.7x10-3	0.0244
			SUN1	4	9.7x10-3	-0.0071
			POC1B	7	9.7x10-3	-0.0224
			ZNF389	1	9.7x10-3	-0.0206
			STAT5A	19	9.8x10-3	0.0073
			WDR73	2	9.8x10-3	-0.0071
			TTN	20	9.8x10-3	-0.0002
			IRAK1	13	9.8x10-3	-0.0218
			MPPE1	11	9.8x10-3	-0.0187
			CFB	9	9.8x10-3	0.0175
			C11H2orf42	6	9.8x10-3	0.0426
			DHX8	8	9.8x10-3	0.0124
			SLC41A1	2	9.9x10-3	-0.021
			MADD	23	9.9x10-3	-0.0085
			PFKL	17	9.9x10-3	0.0247
			GBE1	6	9.9x10-3	0.0223
			TTN	112	1.0x10-2	-0.0001
			TRIM3	9	1.0x10-2	-0.0183
			GOSR1	2	1.0x10-2	0.0096
			SETD7	5	1.0x10-2	0.0006
			NFKBIZ	14	1.0x10-2	-0.0181
			MTO1	3	1.0x10-2	0.0177
			ERCC6	21	1.0x10-2	0.0431
			HSPA12B	1	1.0x10-2	-0.0069
			SLC38A10	13	1.0x10-2	0.0212
			LCMT2	1	1.0x10-2	0.0128
			TBC1D17	14	1.0x10-2	0.0135
			SYNRG	3	1.0x10-2	0.0163
			VLDLR	2	1.0x10-2	-0.0009
			KIAA2026	2	1.0x10-2	-0.0111
			NFKB2	21	1.0x10-2	0.0048
			ABLIM1	11	1.0x10-2	0.002
			WDR34	7	1.0x10-2	-0.0158
			KDM4B	20	1.0x10-2	0.0144
			PUF60	1	1.0x10-2	0.0043
			POGZ	13	1.0x10-2	-0.0339
			GOLGA7B	5	1.0x10-2	0.0236
			PRMT7	12	1.0x10-2	-0.0262
			FAM111B	3	1.0x10-2	0.0125
			MFAP2	7	1.0x10-2	0.0282
			ABLIM1	14	1.0x10-2	0.0026
			DNAJC3	9	1.0x10-2	-0.0055
			MTHFD1L	18	1.0x10-2	0.0454
			FUCA1	6	1.0x10-2	0.0193
			EPB41L5	1	1.0x10-2	0.02
			ARSB	7	1.0x10-2	0.0311
			TMEM27	4	1.0x10-2	0.0393
			DDX52	9	1.0x10-2	-0.0167
			METTL14	6	1.0x10-2	0.0253
			KDM7A	3	1.0x10-2	-0.0219
			TRAF3IP1	15	1.0x10-2	-0.032
			CEP350	33	1.0x10-2	-0.0162
			ZFHX3	5	1.0x10-2	-0.0221
			MADD	34	1.0x10-2	-0.0142
			SMG5	13	1.0x10-2	-0.0054
			NFKB2	3	1.0x10-2	0.0021
			PTK2	15	1.0x10-2	-0.0144
			LIPT1	1	1.0x10-2	0.0222
			TTN	110	1.0x10-2	-0.0002
			ABCC10	5	1.0x10-2	0.0415
			GID8	4	1.1x10-2	0.009
			CCDC94	2	1.1x10-2	0.0181
			KDM4A	16	1.1x10-2	0.0175
			RORA	8	1.1x10-2	-0.0129
			VPS13D	23	1.1x10-2	-0.0164
			ZNF771	3	1.1x10-2	-0.0027
			ZNF771	3	1.1x10-2	0.0026
			BPTF	31	1.1x10-2	-0.0142
			PRKD3	3	1.1x10-2	-0.007
			TRAF3IP1	14	1.1x10-2	-0.0383
			MADD	32	1.1x10-2	-0.0123
			ARSG	4	1.1x10-2	-0.0115
			RCSD1	1	1.1x10-2	-0.0006
			TTN	279	1.1x10-2	-0.0005
			LOC522449	1	1.1x10-2	0.038
			ARHGAP10	2	1.1x10-2	-0.011
			DRG1	5	1.1x10-2	0.0062
			ARSG	3	1.1x10-2	-0.015
			TTN	109	1.1x10-2	-0.0001
			AGPAT6	1	1.1x10-2	-0.002
			C7H19orf66	1	1.1x10-2	0.0384
			SSBP2	8	1.1x10-2	-0.0082
			TTN	231	1.1x10-2	-0.0003
			TTN	111	1.1x10-2	-0.0001
			MTDH	2	1.1x10-2	-0.0021
			TP53	7	1.1x10-2	0.0112
			DAZAP2	4	1.1x10-2	0.0015
			AKAP8	7	1.1x10-2	0.014
			GTF3C3	4	1.1x10-2	-0.0289
			ABLIM1	19	1.1x10-2	0.0017
			ST6GALNAC2	7	1.1x10-2	-0.0053
			DICER1	3	1.1x10-2	-0.0084
			XPNPEP1	4	1.1x10-2	0.0151
			RNF25	10	1.1x10-2	0.0087
			SUN1	5	1.1x10-2	-0.0076
			LOXL1	8	1.1x10-2	0.0097
			RRN3	2	1.1x10-2	0.0054
			PHLDB1	1	1.1x10-2	-0.0103
			TTC3	39	1.1x10-2	-0.009
			WDR12	6	1.1x10-2	0.0087
			GCAT	7	1.1x10-2	-0.0174
			ADRBK1	16	1.1x10-2	-0.0176
			SNX16	13	1.1x10-2	0.0133
			ECSCR	5	1.1x10-2	0.0148
			PEX6	10	1.1x10-2	0.0241
			LMBR1	6	1.1x10-2	-0.0327
			PUF60	3	1.1x10-2	0.0056
			TTN	286	1.1x10-2	-0.0004
			PNRC2	3	1.1x10-2	0.0026
			ISPD-2	6	1.1x10-2	-0.0147
			SWAP70	6	1.1x10-2	-0.0156
			TRMT2A	5	1.1x10-2	-0.0102
			CABLES2	4	1.1x10-2	-0.0236
			KAT7	12	1.1x10-2	0.0049
			MTCH2	8	1.1x10-2	0.0042
			SP2	2	1.1x10-2	0.0084
			ARHGAP10	15	1.1x10-2	-0.0128
			PAPD5	11	1.1x10-2	-0.0065
			CDK5	9	1.2x10-2	-0.0154
			INTS7	9	1.2x10-2	0.028
			VPS11	1	1.2x10-2	0.0081
			ZNF621	5	1.2x10-2	0.0308
			ACTR3B	20	1.2x10-2	-0.003
			DDX31	20	1.2x10-2	0.0038
			SLC9A5	9	1.2x10-2	-0.0094
			GNB1L	1	1.2x10-2	-0.0068
			VLDLR	3	1.2x10-2	-0.0014
			TTN	232	1.2x10-2	-0.0005
			DNAJC5	2	1.2x10-2	-0.0149
			AMPD3	9	1.2x10-2	0.002
			C4A	29	1.2x10-2	0.0234
			TTN	18	1.2x10-2	-0.0002
			TTN	113	1.2x10-2	-0.0001
			CAD	27	1.2x10-2	-0.0208
			TTN	108	1.2x10-2	-0.0002
			TTC3	16	1.2x10-2	-0.0144
			ASAP3	6	1.2x10-2	0.0403
			TRIP11	3	1.2x10-2	-0.0101
			TTN	291	1.2x10-2	-0.0004
			DNAJC13	31	1.2x10-2	0.0259
			MTCH2	7	1.2x10-2	0.0052
			OTULIN	5	1.2x10-2	0.0143
			SBNO2	21	1.2x10-2	0.0228
			ZCCHC11-3	28	1.2x10-2	-0.007
			TTN	36	1.2x10-2	-0.0003
			CRYBG3	11	1.2x10-2	-0.0331
			ZFYVE26	23	1.2x10-2	-0.0271
			RAB3A	2	1.2x10-2	-0.0101
			GOLT1B	5	1.2x10-2	0.0116
			SMIM14	1	1.2x10-2	0.0128
			C2CD2	9	1.2x10-2	0.039
			OSBP2	8	1.2x10-2	-0.0076
			MMD	4	1.2x10-2	-0.0174
			CC2D1B	24	1.2x10-2	0.0159
			ARFGAP1	3	1.2x10-2	-0.0215
			RPF2	4	1.2x10-2	0.0109
			SSR1	5	1.2x10-2	-0.0041
			TRMT13	8	1.2x10-2	0.0282
			MRVI1	22	1.2x10-2	-0.0031
			C4A	9	1.2x10-2	0.0101
			GNB1L	5	1.2x10-2	-0.0106
			PBRM1	31	1.2x10-2	0.0139
			ARHGAP10	16	1.2x10-2	-0.0126
			SUPT6H	8	1.2x10-2	0.0074
			CCP110	14	1.2x10-2	-0.0415
			RASA3	21	1.2x10-2	-0.0131
			SDC2	2	1.2x10-2	-0.0046
			POLRMT	13	1.2x10-2	0.0211
			ECSCR	10	1.2x10-2	0.0121
			ZC3H7A	1	1.2x10-2	-0.005
			PDGFRL	2	1.2x10-2	0.024
			TTN	28	1.2x10-2	-0.0002
			STAT5A	18	1.2x10-2	0.0126
			TTN	234	1.2x10-2	-0.0004
			SLC16A7	6	1.2x10-2	0.0157
			PDSS1	8	1.2x10-2	0.0216
			PITPNC1	1	1.2x10-2	-0.0081
			DNAJC3	12	1.2x10-2	-0.0058
			TLR3	2	1.2x10-2	0.025
			TTN	114	1.2x10-2	-0.0001
			KCTD2	3	1.2x10-2	-0.0078
			PIK3CB	3	1.2x10-2	0.0202
			CXCL3	2	1.3x10-2	-0.0079
			NEURL4	15	1.3x10-2	-0.0074
			PRR14L	9	1.3x10-2	0.0061
			UBE2O	16	1.3x10-2	-0.0195
			CDC34	1	1.3x10-2	-0.0005
			ARMC5	3	1.3x10-2	0.0236
			ABLIM1	13	1.3x10-2	0.002
			TM6SF1	3	1.3x10-2	-0.0018
			TTN	19	1.3x10-2	-0.0001
			NFKB2	22	1.3x10-2	0.0043
			NR3C2	2	1.3x10-2	-0.0149
			STAB1	14	1.3x10-2	0.0238
			PCOLCE2	9	1.3x10-2	0.0035
			DPH2	5	1.3x10-2	0.02
			CCP110	17	1.3x10-2	-0.0341
			ABCC5	7	1.3x10-2	-0.0018
			SURF6	1	1.3x10-2	0.006
			KIAA2013	2	1.3x10-2	-0.0018
			GALC	14	1.3x10-2	0.0413
			ANKS1A	22	1.3x10-2	-0.0267
			TTN	91	1.3x10-2	-0.0003
			LOC519494	26	1.3x10-2	-0.0132
			C4A	6	1.3x10-2	0.0118
			LOC104968809	8	1.3x10-2	-0.0154
			TMEM185A	7	1.3x10-2	-0.0042
			RGS12	14	1.3x10-2	0.036
			GNB1L	4	1.3x10-2	-0.0074
			MORC2	16	1.3x10-2	0.0134
			POLR2E	6	1.3x10-2	-0.0018
			HMGXB3	21	1.3x10-2	-0.0174
			MMP14	2	1.3x10-2	0.02
			ZMIZ1	17	1.3x10-2	-0.0136
			ZNF74	3	1.3x10-2	0.0026
			ZNF74	3	1.3x10-2	0.018
			LOC511220	1	1.3x10-2	-0.0082
			DBNDD1	1	1.3x10-2	-0.0032
			SLC22A5	6	1.3x10-2	-0.0144
			PDE10A	1	1.3x10-2	0.0196
			ADAM15	12	1.3x10-2	-0.0089
			TJAP1	1	1.3x10-2	0.0052
			OLA1	3	1.3x10-2	-0.0041
			CORO6	6	1.3x10-2	0.0005
			PYCR2	1	1.3x10-2	0.0113
			LOC101908020	2	1.3x10-2	-0.022
			AMPD3	8	1.3x10-2	0.0023
			TNFAIP3	6	1.3x10-2	0.0314
			YLPM1	4	1.3x10-2	0.0113
			INCENP	8	1.3x10-2	0.0313
			GIGYF1	3	1.3x10-2	0.022
			PRR14	3	1.3x10-2	-0.0088
			MTOR	20	1.3x10-2	0.0178
			HOXB3	2	1.3x10-2	0.0312
			TRPM7	36	1.3x10-2	-0.0106
			ABCC5	5	1.3x10-2	-0.003
			TBC1D25	4	1.3x10-2	0.0118
			STAT5A	5	1.3x10-2	0.0085
			NFKBIZ	13	1.3x10-2	-0.0242
			UCP2	5	1.3x10-2	0.0052
			MYD88	2	1.3x10-2	0.0169
			RBM23	13	1.3x10-2	0.0171
			TAF8	1	1.3x10-2	0.011
			EPB41L5	4	1.3x10-2	0.0245
			HPS1	4	1.3x10-2	0.014
			MTHFD1L	14	1.3x10-2	0.0458
			ARF6	4	1.3x10-2	0.019
			SLC25A36	3	1.3x10-2	-0.0057
			TTN	126	1.3x10-2	-0.0001
			PRPF31	9	1.3x10-2	0.0175
			RASA3	18	1.3x10-2	-0.0175
			FAM98C	5	1.3x10-2	-0.0088
			TTN	127	1.3x10-2	-0.0001
			ZNF250	3	1.3x10-2	0.0346
			PACS1	4	1.3x10-2	0.0181
			UBE2O	12	1.3x10-2	-0.0122
			GNB1L	7	1.3x10-2	-0.0081
			ACTR3B	18	1.3x10-2	-0.0039
			PTOV1	9	1.3x10-2	-0.005
			ABLIM1	20	1.3x10-2	0.0015
			SRPK1	14	1.3x10-2	0.0116
			MGRN1	14	1.4x10-2	-0.0127
			TTN	22	1.4x10-2	-0.0002
			TBC1D20	2	1.4x10-2	0.0097
			VPS13D	1	1.4x10-2	-0.0035
			FILIP1L	2	1.4x10-2	-0.0004
			IMPDH1	12	1.4x10-2	0.0267
			CCDC6	9	1.4x10-2	-0.0007
			ATM	62	1.4x10-2	-0.0296
			MPPE1	10	1.4x10-2	-0.0173
			GEMIN5	27	1.4x10-2	0.0209
			PACS1	7	1.4x10-2	0.0177
			ZC3H7A	2	1.4x10-2	-0.0066
			MON1B	1	1.4x10-2	0.0168
			ZNF106	1	1.4x10-2	-0.0001
			ADAM9	4	1.4x10-2	-0.004
			RYK	15	1.4x10-2	-0.0074
			STAT5A	6	1.4x10-2	0.018
			RB1	23	1.4x10-2	0.0155
			EPB41L2	1	1.4x10-2	-0.0033
			TTN	37	1.4x10-2	-0.0003
			HMG20A	9	1.4x10-2	0.0084
			CFB	7	1.4x10-2	0.0174
			A2M	37	1.4x10-2	0.0095
			FBN1	22	1.4x10-2	0.021
			TTN	5	1.4x10-2	-0.0001
			ADAM15	11	1.4x10-2	-0.0101
			TTN	125	1.4x10-2	-0.0001
			ARRB1	8	1.4x10-2	0.0321
			MAP2K5	12	1.4x10-2	-0.0126
			AGPAT6	6	1.4x10-2	-0.0038
			VEZT	2	1.4x10-2	0.0079
			POLRMT	9	1.4x10-2	0.0166
			PKNOX1	4	1.4x10-2	0.0086
			MCM10	23	1.4x10-2	0.0377
			QARS	5	1.4x10-2	0.0079
			NUP205	23	1.4x10-2	-0.0328
			RPTOR	32	1.4x10-2	-0.0181
			FAM160A2	10	1.4x10-2	0.0242
			SSR1	6	1.4x10-2	-0.0033
			TJAP1	6	1.4x10-2	0.0071
			UNC13B	35	1.4x10-2	-0.0244
			CARS2	4	1.4x10-2	-0.0109
			AGPAT6	3	1.4x10-2	-0.002
			TTN	92	1.4x10-2	-0.0003
			TTN	4	1.4x10-2	-0.0001
			ELMO2	19	1.4x10-2	-0.0146
			MICALL1	8	1.4x10-2	-0.0191
			FAS	6	1.4x10-2	0.0309
			BCL2L13	8	1.4x10-2	-0.0106
			POLR2E	3	1.4x10-2	-0.0027
			PHLDB1	4	1.4x10-2	-0.0129
			ATP6V1C1	3	1.4x10-2	0.0063
			TTN	104	1.4x10-2	-0.0001
			WDR46	4	1.4x10-2	0.0127
			ALDH16A1	7	1.5x10-2	-0.0159
			EIF3CL	10	1.5x10-2	-0.0033
			NOS3	20	1.5x10-2	-0.0242
			GON4L	7	1.5x10-2	-0.0241
			KLF15	2	1.5x10-2	-0.0027
			RASAL2	22	1.5x10-2	-0.0073
			TUBGCP5	15	1.5x10-2	-0.0322
			SMEK1	2	1.5x10-2	-0.0031
			WNK2	29	1.5x10-2	-0.0028
			RBM45	1	1.5x10-2	-0.0242
			TTN	208	1.5x10-2	-0.0001
			KDM4A	15	1.5x10-2	0.0177
			OSGEPL1	6	1.5x10-2	-0.015
			THUMPD2	5	1.5x10-2	-0.0346
			PTPLB	7	1.5x10-2	0.0107
			SLC9A3R1	2	1.5x10-2	-0.0126
			USP54	9	1.5x10-2	-0.0126
			LOC104976701	4	1.5x10-2	0.0232
			SNX11	3	1.5x10-2	0.0089
			TTN	124	1.5x10-2	-0.0001
			CDK5RAP2	30	1.5x10-2	-0.0206
			CORO6	8	1.5x10-2	0.0003
			TTN	107	1.5x10-2	-0.0001
			DNAJC3	8	1.5x10-2	-0.0059
			PRRC2B	4	1.5x10-2	-0.0197
			UBR4	83	1.5x10-2	0.0064
			NUP155	1	1.5x10-2	0.0078
			ST3GAL1	3	1.5x10-2	0.0178
			LOC104975008	2	1.5x10-2	-0.002
			DNAJC10	21	1.5x10-2	-0.009
			FAM160B2	6	1.5x10-2	-0.0167
			TP53	8	1.5x10-2	0.0066
			C2	16	1.5x10-2	0.0384
			TTN	211	1.5x10-2	-0.0003
			TRMT44	5	1.5x10-2	0.0286
			ELF4	1	1.5x10-2	-0.0173
			PRRX1	2	1.5x10-2	0.0026
			PCOLCE2	8	1.5x10-2	0.0034
			ZNF184	6	1.5x10-2	0.0075
			IKBKAP	36	1.5x10-2	0.0085
			NRG4	10	1.5x10-2	-0.0139
			SH2B1	6	1.5x10-2	-0.0052
			EMP1	2	1.5x10-2	-0.0014
			RB1	25	1.5x10-2	0.0152
			ZCCHC6	20	1.5x10-2	0.0217
			EHMT2	18	1.5x10-2	-0.0245
			SEC23IP	5	1.5x10-2	0.0082
			NOC3L	8	1.5x10-2	0.0273
			GLRX2	4	1.5x10-2	0.008
			PI4KA	29	1.6x10-2	0.0168
			MTDH	3	1.6x10-2	-0.002
			ATM	44	1.6x10-2	0.0447
			C1R	6	1.6x10-2	0.0065
			EPB41L5	2	1.6x10-2	0.0206
			BOD1L1	5	1.6x10-2	-0.0233
			UBE2Q2	12	1.6x10-2	-0.0075
			KIDINS220	20	1.6x10-2	-0.0084
			RTN4IP1	5	1.6x10-2	-0.0409
			RPL3	7	1.6x10-2	0.0009
			VEZT	10	1.6x10-2	0.0076
			APTX	7	1.6x10-2	0.0202
			CEP250	28	1.6x10-2	0.0388
			TTN	14	1.6x10-2	-0.0001
			RYK	11	1.6x10-2	-0.0067
			GRK4	17	1.6x10-2	-0.0194
			AFF1	18	1.6x10-2	-0.0093
			CCDC6	5	1.6x10-2	-0.0009
			RPS6KL1	9	1.6x10-2	0.0246
			TTN	119	1.6x10-2	-0.0001
			WNK1	31	1.6x10-2	-0.0064
			MFAP2	6	1.6x10-2	0.0146
			MYO9B	29	1.6x10-2	0.0261
			GPC4	8	1.6x10-2	0.0213
			POLR1E	1	1.6x10-2	0.0107
			HYAL2	1	1.6x10-2	-0.0104
			LOC101906870	13	1.6x10-2	-0.0129
			CUL9	22	1.6x10-2	0.0289
			HPS5	5	1.6x10-2	0.0305
			TMEM131	20	1.6x10-2	-0.0082
			MAPKAPK5	10	1.6x10-2	-0.0097
			TTN	115	1.6x10-2	-0.0001
			NCR3LG1	4	1.6x10-2	0.0363
			RBM5	17	1.6x10-2	-0.007
			NFE2L1	3	1.6x10-2	-0.0007
			VPS8	8	1.6x10-2	0.0219
			KDM4A	7	1.6x10-2	-0.0122
			PRR14	2	1.6x10-2	-0.0076
			TTN	94	1.6x10-2	-0.0003
			INTS1	36	1.6x10-2	0.0132
			TIPIN	5	1.6x10-2	0.0236
			CTSO	9	1.6x10-2	0.0306
			TTN	267	1.6x10-2	-0.0005
			PKNOX1	6	1.6x10-2	0.0104
			RMDN3	2	1.6x10-2	-0.027
			ENOPH1	3	1.6x10-2	0.0118
			TTN	23	1.6x10-2	-0.0002
			TTN	206	1.6x10-2	-0.0002
			DPF3	9	1.6x10-2	-0.0117
			USP32	29	1.6x10-2	-0.0115
			TTN	228	1.6x10-2	-0.0003
			LPIN1	21	1.6x10-2	-0.0128
			LOC101908020	3	1.6x10-2	-0.0233
			LOC101905940	3	1.6x10-2	-0.004
			EIF2D	10	1.7x10-2	-0.0088
			C24H18orf21	2	1.7x10-2	0.0029
			DPP3	4	1.7x10-2	0.0057
			FBN1	17	1.7x10-2	0.0151
			IMPACT-2	6	1.7x10-2	0.0253
			DIMT1	12	1.7x10-2	-0.0068
			CHD9	2	1.7x10-2	-0.0208
			MED9	2	1.7x10-2	0.0117
			CCDC186	2	1.7x10-2	-0.0096
			FAS	3	1.7x10-2	0.0175
			TMEM131	23	1.7x10-2	-0.0064
			NOTCH2	18	1.7x10-2	0.0391
			EIF4EBP2	1	1.7x10-2	0.0026
			SLC35D1	10	1.7x10-2	0.032
			INTS9	14	1.7x10-2	-0.022
			CYP26B1	6	1.7x10-2	0.018
			ELMO2	18	1.7x10-2	-0.0104
			ANKRD17	2	1.7x10-2	-0.0122
			TTN	25	1.7x10-2	-0.0002
			NOS1	15	1.7x10-2	-0.0105
			TTN	35	1.7x10-2	-0.0003
			EMP1	3	1.7x10-2	-0.0019
			TRIP11	20	1.7x10-2	-0.0188
			LMAN1	9	1.7x10-2	-0.0116
			WDR77	6	1.7x10-2	0.0124
			CASD1	5	1.7x10-2	0.0125
			B4GALT6	5	1.7x10-2	0.0535
			TTN	2	1.7x10-2	-0.0001
			ANKIB1	12	1.7x10-2	-0.0212
			STAT5A	13	1.7x10-2	0.0075
			LOC101907391	3	1.7x10-2	-0.0008
			AP5S1	3	1.7x10-2	0.0167
			PITRM1	6	1.7x10-2	0.0053
			MLH3	11	1.7x10-2	0.0282
			ZC3H7A	4	1.7x10-2	-0.0063
			POLR1A	29	1.7x10-2	0.0192
			MMP14	3	1.7x10-2	0.019
			CTIF	8	1.7x10-2	-0.0172
			AFF1	21	1.7x10-2	-0.0018
			PCOLCE2	7	1.7x10-2	0.0057
			NSMCE2	4	1.7x10-2	-0.0246
			BDP1	39	1.7x10-2	-0.0296
			TACC3	6	1.7x10-2	0.0536
			TUBGCP4	9	1.7x10-2	0.0158
			FLYWCH1	8	1.7x10-2	-0.0126
			PUS3	1	1.7x10-2	0.0131
			ZFYVE26	24	1.7x10-2	-0.017
			NOS1	21	1.7x10-2	-0.0102
			GMPS	14	1.7x10-2	0.0028
			DYM	7	1.7x10-2	-0.0079
			LOC101908020	4	1.8x10-2	-0.0231
			ACSL4	8	1.8x10-2	0.0122
			ARHGAP10	3	1.8x10-2	-0.0085
			CYP2R1	3	1.8x10-2	0.011
			CTDNEP1	5	1.8x10-2	-0.0041
			MAPT	12	1.8x10-2	-0.0025
			GGNBP2	1	1.8x10-2	0.0076
			KIT	21	1.8x10-2	0.0206
			TTN	43	1.8x10-2	-0.0004
			PKNOX1	7	1.8x10-2	0.0118
			PHTF1	12	1.8x10-2	0.0356
			TTC3	35	1.8x10-2	-0.0084
			TTN	34	1.8x10-2	-0.0003
			AMPD3	14	1.8x10-2	0.0009
			ZNF165	3	1.8x10-2	0.0441
			TTN	207	1.8x10-2	-0.0002
			TTN	120	1.8x10-2	-0.0001
			EIF4G3	42	1.8x10-2	-0.0033
			LARS	29	1.8x10-2	0.009
			TTN	128	1.8x10-2	-0.0001
			NEK4	14	1.8x10-2	-0.0197
			PIP4K2A	6	1.8x10-2	-0.0085
			NFKB2	4	1.8x10-2	0.0015
			TTN	285	1.8x10-2	-0.0004
			NFKB2	7	1.8x10-2	0.0012
			LOC526769	8	1.8x10-2	0.0147
			ANKIB1	13	1.8x10-2	-0.0231
			SESN1	1	1.8x10-2	0.0038
			OSTM1	2	1.8x10-2	0.0159
			TTN	116	1.8x10-2	-0.0001
			LOC784650	1	1.8x10-2	0.0136
			C11H2orf42	8	1.8x10-2	0.0155
			LOC101907588	3	1.8x10-2	-0.0107
			KATNA1	6	1.8x10-2	-0.0093
			STAU1	1	1.8x10-2	-0.002
			GNG2	3	1.8x10-2	0.0144
			RERE	6	1.8x10-2	-0.0257
			ZNF274	3	1.8x10-2	0.0193
			SH2B1	4	1.8x10-2	-0.0046
			CCDC6	6	1.8x10-2	-0.001
			LOC782711	1	1.8x10-2	-0.0184
			EMP1	4	1.8x10-2	-0.0009
			TTN	6	1.8x10-2	-0.0001
			UBE2O	7	1.8x10-2	-0.0093
			ARHGEF3	23	1.8x10-2	-0.0169
			C21H15orf27	11	1.8x10-2	-0.0079
			MAPT	11	1.8x10-2	-0.0056
			TTN	27	1.8x10-2	-0.0001
			ITSN2-2	15	1.8x10-2	0.0326
			XRN2	29	1.8x10-2	0.0138
			NFATC1	5	1.8x10-2	-0.0058
			SULF1	11	1.8x10-2	0.0292
			MGRN1	10	1.8x10-2	-0.0069
			ECE2	20	1.8x10-2	0.0086
			IRF2BP2	1	1.8x10-2	-0.0009
			TTN	106	1.8x10-2	-0.0002
			MKNK1	2	1.8x10-2	0.0056
			PDGFRB	6	1.8x10-2	0.0133
			RIPK1	8	1.8x10-2	-0.024
			DRG1	7	1.8x10-2	0.0092
			TTN	202	1.8x10-2	-0.0002
			ABCC5	6	1.8x10-2	-0.0049
			MAP2K2	3	1.8x10-2	-0.0016
			TAL2	5	1.8x10-2	0.0449
			TTN	233	1.8x10-2	-0.0003
			DLK2	1	1.8x10-2	0.0231
			TTN	277	1.8x10-2	-0.0002
			ARSG	11	1.8x10-2	-0.0064
			MTR	5	1.8x10-2	0.0169
			LRP1	13	1.8x10-2	0.0052
			PARP4	33	1.9x10-2	0.0228
			HEXA	1	1.9x10-2	0.0144
			SURF6	4	1.9x10-2	0.0075
			TBC1D25	6	1.9x10-2	0.0115
			MBTPS2	7	1.9x10-2	0.0165
			PRPF18	4	1.9x10-2	0.007
			SETD8	5	1.9x10-2	-0.0032
			DIO3	1	1.9x10-2	-0.0167
			EPHX1	5	1.9x10-2	0.0128
			TTN	274	1.9x10-2	-0.0002
			RAB3B	5	1.9x10-2	0.0328
			SETD8	4	1.9x10-2	-0.0041
			NFKB2	2	1.9x10-2	0.002
			CAMKK2	10	1.9x10-2	0.0306
			TTN	13	1.9x10-2	-0.0001
			LOC613949	12	1.9x10-2	-0.0091
			TTN	89	1.9x10-2	-0.0003
			MLLT3	9	1.9x10-2	-0.0087
			INTS1	23	1.9x10-2	0.0126
			RRNAD1	8	1.9x10-2	0.0138
			INTS4	14	1.9x10-2	0.0191
			SETD7	8	1.9x10-2	0.0008
			COG4	11	1.9x10-2	0.0162
			KLC1	14	1.9x10-2	-0.006
			RPS6KL1	10	1.9x10-2	0.0291
			FAM193B	8	1.9x10-2	-0.0155
			PYCR1	8	1.9x10-2	-0.0133
			ZNF280D	21	1.9x10-2	-0.0243
			PKNOX1	8	1.9x10-2	0.01
			RC3H1	1	1.9x10-2	-0.0052
			C15H11orf58	2	1.9x10-2	0.0028
			ABLIM1	21	1.9x10-2	0.0011
			XPA	4	1.9x10-2	-0.0144
			FAM91A1	11	1.9x10-2	0.0259
			SRFBP1	6	1.9x10-2	0.0337
			TMEM57	1	1.9x10-2	-0.0116
			FTL	1	1.9x10-2	-0.0155
			UNC13B	1	1.9x10-2	-0.0134
			TTN	243	1.9x10-2	-0.0006
			CORO1B	6	1.9x10-2	0.0248
			TRPM7	15	1.9x10-2	-0.0198
			SMC1A	20	1.9x10-2	-0.0085
			HTT	27	1.9x10-2	-0.0295
			PEBP1	3	1.9x10-2	-0.0008
			TM6SF1	2	1.9x10-2	-0.0017
			G3BP2	6	1.9x10-2	-0.0015
			LOC613949	9	1.9x10-2	-0.0171
			AMPD3	7	1.9x10-2	0.0018
			STK40	10	1.9x10-2	-0.004
			CEP170	20	1.9x10-2	-0.0075
			DENND4C	17	1.9x10-2	0.0337
			NEURL4	9	1.9x10-2	-0.01
			TSEN54	6	1.9x10-2	0.0184
			BBX	9	1.9x10-2	-0.0298
			LIFR	19	1.9x10-2	-0.0059
			EDC4	29	1.9x10-2	-0.0108
			CCDC6	8	1.9x10-2	-0.0009
			AMPD3	13	1.9x10-2	0.0009
			RRP1	7	1.9x10-2	0.013
			CORO6	7	1.9x10-2	0.0004
			PCNXL3	26	1.9x10-2	0.0193
			HDAC3	3	1.9x10-2	-0.0097
			LOC783376	1	1.9x10-2	-0.0163
			POLR3C	8	1.9x10-2	0.0209
			DYNC2LI1	6	1.9x10-2	-0.0167
			TTN	204	1.9x10-2	-0.0001
			SETD1B	16	1.9x10-2	-0.0279
			TNFSF10	6	1.9x10-2	0.0101
			TTN	203	1.9x10-2	-0.0001
			VEZT	4	1.9x10-2	0.0074
			XRN2	30	1.9x10-2	0.0183
			ALPK2	5	1.9x10-2	-0.0043
			MTDH	11	1.9x10-2	-0.0022
			ELN	7	1.9x10-2	0.0071
			NOL6	4	2x10-2	0.0386
			TTN	24	2x10-2	-0.0002
			PDSS1	11	2x10-2	0.021
			POC1B	6	2x10-2	-0.0221
			PAPD5	12	2x10-2	-0.0091
			TTN	26	2x10-2	-0.0002
			TTN	287	2x10-2	-0.0001
			C15H11orf74	3	2x10-2	-0.0059
			TTN	90	2x10-2	-0.0003
			SF3B3	15	2x10-2	0.0089
			TTYH3	7	2x10-2	-0.0245
			SETD7	6	2x10-2	0.0006
			DIABLO	6	2x10-2	0.0037
			CFB	2	2x10-2	0.0328
			ELN	19	2x10-2	0.0095
			THOC2	3	2x10-2	-0.0095
			PRPF4B	11	2x10-2	-0.0094
			GPR89	4	2x10-2	0.0229
			TTN	121	2x10-2	-0.0001
			TTN	212	2x10-2	-0.0004
			COG4	13	2x10-2	0.0235
			TTN	7	2x10-2	-0.0001
			TTN	8	2x10-2	-0.0001
			USP53	18	2x10-2	-0.0217
			DDX49	8	2x10-2	0.0128
			ZNF280D	5	2x10-2	0.0149
			CELSR2	23	2x10-2	-0.0293
			USF2	5	2x10-2	-0.0029
			WHSC1L1	21	2x10-2	-0.018
			ABLIM1	18	2x10-2	0.0016
			SLAIN2	5	2x10-2	-0.0056
			TTN	105	2x10-2	-0.0001
			CASP8AP2	10	2x10-2	-0.029
			FGFR4	17	2x10-2	0.018
			MED10	1	2x10-2	0.0046
			CHD9	14	2x10-2	-0.0317
			KIAA1468	1	2x10-2	0.0103
			CEP250	20	2x10-2	0.0458
			SHF	1	2x10-2	0.0331
			UBE4B	22	2x10-2	-0.0112
			MLLT3	10	2x10-2	-0.0105
			EXOC7	12	2x10-2	-0.0128
			MASP1	11	2x10-2	-0.0038
			CCNJ	2	2x10-2	0.0126
			VIPAS39	1	2x10-2	0.013
			ERCC3	6	2x10-2	0.0119
			ADCY6	10	2x10-2	0.0188
			LMTK2	10	2x10-2	0.0147
			SFT2D2	8	2x10-2	0.0237
			CAD	28	2x10-2	-0.0165
			CASD1	1	2x10-2	0.0058
			TDG	3	2x10-2	0.0107
			FOXK1	5	2x10-2	0.0181
			AARS	11	2x10-2	-0.0025
			FGFR4	9	2x10-2	0.014
			CLEC16A	23	2x10-2	-0.0165
			AGPAT6	5	2x10-2	-0.0031
			STARD5	6	2x10-2	0.0299
			TMCO6	10	2x10-2	0.0212
			ZNF330	10	2x10-2	0.0058
			SEMA4F	1	2x10-2	0.0296
			STX17	4	2.1x10-2	0.0122
			ZFAND1	7	2.1x10-2	0.0086
			MAP7D3	19	2.1x10-2	-0.0202
			FN3KRP	6	2.1x10-2	0.0126
			NUDT21	5	2.1x10-2	0.0132
			LOC104970105	7	2.1x10-2	0.0219
			RABEP1	10	2.1x10-2	-0.0025
			LEO1	9	2.1x10-2	-0.0097
			STK3	11	2.1x10-2	-0.0071
			SSR1	4	2.1x10-2	-0.0012
			TTN	215	2.1x10-2	-0.0003
			GGA1	6	2.1x10-2	-0.006
			C4A	12	2.1x10-2	0.0202
			DIMT1	8	2.1x10-2	-0.0064
			LOC101907588	4	2.1x10-2	-0.0045
			FBN1	61	2.1x10-2	0.0043
			PIGV	1	2.1x10-2	0.02
			TTN	130	2.1x10-2	-0.0001
			NPHP3	1	2.1x10-2	0.045
			TMEM57	5	2.1x10-2	-0.0091
			TTN	148	2.1x10-2	-0.0001
			CELSR2	24	2.1x10-2	-0.026
			NDRG3	4	2.1x10-2	-0.0212
			DAAM2	13	2.1x10-2	-0.0204
			NOL8	3	2.1x10-2	0.0252
			TTN	118	2.1x10-2	-0.0001
			MTDH	1	2.1x10-2	-0.001
			RPS6KA2	3	2.1x10-2	-0.007
			PAXIP1	5	2.1x10-2	0.0354
			NSMAF	23	2.1x10-2	-0.0109
			SQRDL	4	2.1x10-2	0.0144
			STAU1	6	2.1x10-2	-0.004
			PODXL	1	2.1x10-2	-0.0007
			TFPI2	4	2.1x10-2	0.0041
			TTN	249	2.1x10-2	-0.0003
			LBHD1	3	2.1x10-2	0.0076
			ARF6	3	2.1x10-2	0.0205
			ALG8	13	2.1x10-2	0.0527
			TM2D2	3	2.1x10-2	-0.0056
			LRP5	10	2.1x10-2	-0.0118
			MTDH	9	2.1x10-2	-0.0019
			LOC104976020	2	2.1x10-2	-0.0016
			MDM2	5	2.1x10-2	0.0032
			TTN	255	2.1x10-2	-0.0005
			QSER1	1	2.1x10-2	-0.0338
			RIPK1	7	2.1x10-2	-0.0225
			MTHFSD	8	2.1x10-2	0.0231
			ADSS	6	2.1x10-2	0.0258
			TTN	201	2.1x10-2	-0.0002
			EPHX1	6	2.1x10-2	0.0117
			TSEN54	5	2.1x10-2	0.0156
			MRC2	5	2.1x10-2	0.0221
			TTN	123	2.1x10-2	-0.0001
			TTN	205	2.1x10-2	-0.0002
			VLDLR	6	2.1x10-2	-0.001
			PIK3C2A	32	2.1x10-2	-0.0083
			ABLIM1	10	2.1x10-2	0.0021
			INTS9	13	2.1x10-2	-0.0223
			IFT140	19	2.1x10-2	0.0531
			TTN	248	2.1x10-2	-0.0003
			CHD9	15	2.1x10-2	-0.023
			SSR1	1	2.1x10-2	-0.0016
			SLC16A7	5	2.1x10-2	0.0096
			MAST2	18	2.2x10-2	-0.0083
			TMEM170B	1	2.2x10-2	0.0087
			HECTD4	37	2.2x10-2	-0.0157
			C28H10orf54	1	2.2x10-2	0.009
			ATM	46	2.2x10-2	0.0412
			TTN	88	2.2x10-2	-0.0003
			RSF1	9	2.2x10-2	-0.0052
			PTPRM	27	2.2x10-2	-0.004
			TMEM39B	4	2.2x10-2	0.019
			SBF2	43	2.2x10-2	-0.0277
			C2CD5	1	2.2x10-2	0.0195
			CLOCK	10	2.2x10-2	-0.0278
			PIP4K2C	7	2.2x10-2	-0.0152
			TAF3	1	2.2x10-2	-0.0081
			CCHCR1	11	2.2x10-2	0.0369
			RNF144B	3	2.2x10-2	-0.0012
			ELN	2	2.2x10-2	0.0083
			AFF1	2	2.2x10-2	-0.0056
			KDM4A	19	2.2x10-2	0.0113
			CORO6	5	2.2x10-2	0.0007
			SHKBP1	7	2.2x10-2	0.0173
			ATRN	14	2.2x10-2	-0.0258
			TBKBP1	7	2.2x10-2	-0.0096
			ASAP3	12	2.2x10-2	0.0429
			TTN	294	2.2x10-2	-0.0004
			FAM151B	2	2.2x10-2	0.0121
			CORO6	10	2.2x10-2	0.0003
			RWDD1	2	2.2x10-2	-0.0067
			TP53	6	2.2x10-2	0.013
			PNMT	2	2.2x10-2	-0.0179
			TTC21B	27	2.2x10-2	-0.0246
			FAM76B	2	2.2x10-2	0.0341
			KDM1B	16	2.2x10-2	0.01
			GNE	9	2.2x10-2	0.0288
			SMUG1	1	2.2x10-2	-0.0227
			TMEM57	6	2.2x10-2	-0.0051
			ATP6V0E2	1	2.2x10-2	-0.0279
			BAZ1B	11	2.2x10-2	0.0111
			ST6GALNAC2	4	2.2x10-2	-0.0034
			SBNO2	7	2.2x10-2	0.0195
			NFKB2	1	2.2x10-2	0.001
			SRP68	6	2.2x10-2	0.0052
			COX11	2	2.2x10-2	0.0089
			CEP290	18	2.2x10-2	-0.0291
			BAZ2A	28	2.2x10-2	-0.0131
			NUDT12	3	2.2x10-2	0.005
			SSR1	8	2.2x10-2	-0.0012
			MCRS1	8	2.2x10-2	0.009
			CAD	26	2.2x10-2	-0.0243
			FUCA2	7	2.2x10-2	0.0211
			REPS1	6	2.2x10-2	-0.0106
			MYCBP2	25	2.2x10-2	-0.0129
			AVL9	1	2.2x10-2	0.0076
			ALDH4A1	14	2.2x10-2	-0.009
			AARS2	19	2.2x10-2	0.0149
			ZFAND1	5	2.2x10-2	0.0122
			FAN1	6	2.2x10-2	0.0129
			GOLT1B	3	2.2x10-2	0.0133
			PDK4	1	2.2x10-2	-0.0001
			IBA57	2	2.2x10-2	0.006
			YARS2	4	2.2x10-2	0.0242
			GLRX3	10	2.2x10-2	-0.0079
			ZNF8	4	2.2x10-2	-0.0197
			ZNF8	4	2.2x10-2	0.0026
			RBM5	7	2.2x10-2	-0.0069
			CCDC94	1	2.2x10-2	0.0103
			CNPY2	5	2.2x10-2	0.0137
			HECTD4	40	2.2x10-2	-0.0184
			NFKB2	16	2.2x10-2	0.0019
			CDS2	10	2.2x10-2	0.0137
			NSMAF	22	2.3x10-2	-0.0077
			UTY	12	2.3x10-2	-0.0201
			FBN1	50	2.3x10-2	0.0065
			SMPD4	20	2.3x10-2	-0.0083
			TRMT6	5	2.3x10-2	0.0074
			LRP1	9	2.3x10-2	0.0062
			TRPM7	34	2.3x10-2	-0.01
			SSBP2	14	2.3x10-2	-0.0076
			CHD8	32	2.3x10-2	0.0064
			TSTD2	6	2.3x10-2	0.0171
			SQRDL	9	2.3x10-2	0.0121
			SNRNP200	45	2.3x10-2	0.0027
			AASS	23	2.3x10-2	-0.0092
			MON1B	2	2.3x10-2	0.0186
			SLC9A3R2	1	2.3x10-2	-0.0032
			ELL2	6	2.3x10-2	-0.0033
			NDST2	9	2.3x10-2	0.0235
			RCBTB1	8	2.3x10-2	0.0264
			HECTD4	14	2.3x10-2	-0.0223
			EMP1	7	2.3x10-2	-0.0009
			SSFA2	6	2.3x10-2	-0.0159
			TTN	131	2.3x10-2	-0.0001
			SETD7	9	2.3x10-2	0.0007
			TJAP1	2	2.3x10-2	0.0036
			INO80	28	2.3x10-2	-0.0112
			PI4KA	28	2.3x10-2	0.0193
			RRP1	12	2.3x10-2	0.0145
			CARKD	14	2.3x10-2	-0.0031
			TTN	117	2.3x10-2	-0.0001
			ABLIM1	6	2.3x10-2	0.0019
			PCNX	5	2.3x10-2	-0.0197
			CAMK2G	16	2.3x10-2	-0.0053
			SP2	3	2.3x10-2	0.0094
			TTC37	12	2.3x10-2	-0.0091
			FAM98C	4	2.3x10-2	-0.0042
			ALMS1	20	2.3x10-2	-0.0078
			VSTM4	1	2.3x10-2	0.0138
			TP53	2	2.3x10-2	0.0139
			CHD7	7	2.3x10-2	-0.0068
			LAMA5	59	2.3x10-2	0.0142
			ARMCX1	1	2.3x10-2	0.0102
			ATXN7	9	2.3x10-2	-0.0148
			MAST2	5	2.3x10-2	-0.0059
			AVL9	15	2.3x10-2	0.0377
			CUL7	3	2.3x10-2	0.007
			LPIN1	20	2.4x10-2	-0.0111
			LOC788801	1	2.4x10-2	0.0253
			GTF2I	1	2.4x10-2	-0.0033
			LYSMD4	3	2.4x10-2	0.0208
			GRK4	8	2.4x10-2	-0.0256
			ACSL4	7	2.4x10-2	0.009
			SMIM14	5	2.4x10-2	0.0136
			UNC13B	31	2.4x10-2	-0.0266
			ACACA	33	2.4x10-2	-0.0221
			TTN	3	2.4x10-2	-0.0001
			EMILIN2	7	2.4x10-2	0.0362
			LOC101903626	2	2.4x10-2	-0.0071
			ENDOG	1	2.4x10-2	-0.0013
			WDR46	1	2.4x10-2	0.0178
			TTN	132	2.4x10-2	-0.0001
			NOTCH2	17	2.4x10-2	0.0354
			FAM136A	2	2.4x10-2	0.006
			SLC9A3R2	2	2.4x10-2	-0.0027
			PKNOX1	9	2.4x10-2	0.01
			ZFPL1	6	2.4x10-2	0.0129
			TOX4	8	2.4x10-2	0.0031
			COQ5	3	2.4x10-2	0.0113
			NFKBIE	5	2.4x10-2	0.0274
			BTAF1	34	2.4x10-2	-0.013
			ILF3	17	2.4x10-2	0.0093
			GSTA4	1	2.4x10-2	0.0032
			VPS4B	7	2.4x10-2	0.011
			MMRN2	4	2.4x10-2	-0.0165
			SHKBP1	3	2.4x10-2	0.0321
			NOS1	20	2.4x10-2	-0.0063
			RNF144B	6	2.4x10-2	-0.0012
			LOC104973150	4	2.4x10-2	-0.008
			PTPRM	32	2.4x10-2	-0.0055
			TXNRD2	12	2.4x10-2	-0.0164
			IMPDH1	9	2.4x10-2	0.029
			C4A	41	2.4x10-2	0.0107
			FGFR4	14	2.4x10-2	0.0168
			CYFIP1	27	2.4x10-2	0.0114
			GANAB	25	2.4x10-2	0.0093
			C2	15	2.4x10-2	0.0399
			TTN	147	2.4x10-2	-0.0001
			SLC41A1	1	2.4x10-2	-0.0169
			IDE	8	2.4x10-2	0.0072
			GEMIN7	3	2.4x10-2	0.0093
			ZHX3	4	2.4x10-2	-0.0168
			CHD7	8	2.4x10-2	-0.0068
			ANGEL2	7	2.4x10-2	0.0163
			EHBP1	9	2.4x10-2	-0.018
			ZCCHC11-3	27	2.4x10-2	-0.0072
			UFD1L	10	2.4x10-2	-0.0029
			XPNPEP1	11	2.4x10-2	0.0162
			PARP4	34	2.4x10-2	0.0234
			LTV1	1	2.4x10-2	0.007
			B3GALNT2	6	2.4x10-2	-0.0023
			HECTD4	61	2.4x10-2	-0.0169
			AARS	19	2.4x10-2	-0.0038
			ADCY4	25	2.4x10-2	0.0243
			CASC4	4	2.5x10-2	-0.0075
			PCOLCE2	1	2.5x10-2	0.0028
			KIAA0430	25	2.5x10-2	0.0045
			FBN1	24	2.5x10-2	0.0107
			PTOV1	10	2.5x10-2	-0.0046
			THUMPD2	7	2.5x10-2	-0.0356
			CCDC94	3	2.5x10-2	0.0171
			HUWE1	13	2.5x10-2	0.0085
			MAGI1	29	2.5x10-2	-0.0196
			SNX11	6	2.5x10-2	0.0066
			RYK	13	2.5x10-2	-0.0063
			TTN	9	2.5x10-2	-0.0001
			TTN	129	2.5x10-2	-0.0001
			SULF1	14	2.5x10-2	0.0192
			HAUS6	7	2.5x10-2	0.0229
			SH3D21	3	2.5x10-2	0.0456
			RRN3	1	2.5x10-2	0.005
			ABCA3	19	2.5x10-2	-0.0325
			ACACA	34	2.5x10-2	-0.0205
			ECE2	21	2.5x10-2	0.0083
			IL33	4	2.5x10-2	0.0263
			AMFR	2	2.5x10-2	-0.0054
			RPL3	5	2.5x10-2	0.0016
			PKNOX1	5	2.5x10-2	0.0071
			ST7	6	2.5x10-2	-0.0166
			ERAP1	10	2.5x10-2	0.012
			CDC7	6	2.5x10-2	0.0419
			TERF2	2	2.5x10-2	0.013
			VPS39	24	2.5x10-2	0.02
			CLASP1	1	2.5x10-2	-0.0015
			TMEM110	6	2.5x10-2	-0.0272
			DDHD1	4	2.5x10-2	0.0525
			GNG2	2	2.5x10-2	0.0156
			CPOX	7	2.5x10-2	0.0043
			FAM21A	30	2.5x10-2	-0.0083
			KLF15	1	2.5x10-2	-0.0023
			NUDT12	1	2.5x10-2	0.0063
			MADD	35	2.5x10-2	-0.0063
			ACTR3B	17	2.5x10-2	-0.0034
			PLS3	3	2.5x10-2	0.0061
			RNF25	9	2.5x10-2	0.0066
			LRIG1	15	2.5x10-2	-0.0085
			LOX	3	2.5x10-2	0.0148
			MIER1	3	2.5x10-2	0.0177
			ADAM9	3	2.5x10-2	-0.0046
			STARD3	14	2.5x10-2	0.0165
			ESR1	11	2.5x10-2	-0.0151
			ZSCAN20	4	2.5x10-2	0.0026
			ZSCAN20	4	2.5x10-2	0.0218
			ELN	4	2.5x10-2	0.0215
			CBX7	3	2.5x10-2	-0.014
			ADAM9	10	2.5x10-2	-0.0047
			PKNOX1	1	2.5x10-2	0.0105
			CREB3L1	11	2.5x10-2	0.0219
			STK40	4	2.5x10-2	-0.0026
			SSBP2	7	2.5x10-2	-0.0119
			TTN	247	2.5x10-2	-0.0005
			UBE2O	4	2.5x10-2	-0.01
			TSGA10	26	2.5x10-2	0.0354
			EIF4G3	44	2.5x10-2	-0.002
			KMT2A	24	2.5x10-2	0.0271
			CCDC14	8	2.5x10-2	0.04
			PCOLCE2	3	2.5x10-2	0.0023
			GTF2I	12	2.5x10-2	-0.006
			LRRC2	2	2.5x10-2	0.0007
			USP21	13	2.6x10-2	-0.0074
			ITM2C	6	2.6x10-2	-0.0037
			MED10	2	2.6x10-2	0.0053
			POLR1E	2	2.6x10-2	0.0126
			VPS13D	16	2.6x10-2	-0.0182
			TTN	122	2.6x10-2	-0.0001
			CYTH3	12	2.6x10-2	-0.0051
			NR2C2	11	2.6x10-2	0.0154
			ABLIM1	16	2.6x10-2	0.002
			ZDHHC12	1	2.6x10-2	0.0233
			EMILIN2	2	2.6x10-2	0.0276
			LOC613949	11	2.6x10-2	-0.0227
			VPS39	21	2.6x10-2	0.0109
			TMC4	1	2.6x10-2	-0.0244
			C4A	38	2.6x10-2	0.016
			PJA2	1	2.6x10-2	0.0066
			COL5A3	56	2.6x10-2	0.0123
			C1R	8	2.6x10-2	0.0144
			COL8A1	1	2.6x10-2	0.0145
			LOC511168	4	2.6x10-2	0.0324
			ZMIZ1	16	2.6x10-2	-0.0095
			CORO6	4	2.6x10-2	0.0005
			SH2D3C	9	2.6x10-2	-0.01
			NAT9	1	2.6x10-2	0.0147
			EIF4G3	43	2.6x10-2	-0.0024
			ZNF330	8	2.6x10-2	0.0084
			ZC3H7A	15	2.6x10-2	-0.0041
			SHPRH	14	2.6x10-2	0.0225
			SLC22A5	4	2.6x10-2	-0.0127
			RAB14	6	2.6x10-2	0.0061
			BBX	6	2.6x10-2	-0.0164
			TMX1	2	2.6x10-2	0.0115
			NUP155	3	2.6x10-2	0.0122
			USP54	20	2.6x10-2	-0.013
			CIAO1	1	2.6x10-2	0.0054
			UBE2Q1	13	2.6x10-2	-0.0067
			MAGED1	7	2.6x10-2	0.0156
			TRMT6	9	2.6x10-2	0.0095
			PTK2	14	2.6x10-2	-0.0151
			DYM	4	2.6x10-2	-0.0055
			TTC3	15	2.6x10-2	-0.0107
			HDAC4	7	2.6x10-2	0.0125
			CCDC141	22	2.6x10-2	-0.0318
			MOCS1	14	2.6x10-2	0.0229
			VIPAS39	4	2.6x10-2	0.0204
			SNX16	11	2.6x10-2	0.0167
			RAD51D	3	2.6x10-2	0.0103
			SQRDL	8	2.6x10-2	0.0135
			TRPM7	16	2.6x10-2	-0.0159
			MCUR1	3	2.6x10-2	0.0182
			NUP160	25	2.6x10-2	0.0332
			C24H18orf21	5	2.6x10-2	0.0027
			PITPNA	2	2.6x10-2	-0.0023
			SET	6	2.6x10-2	-0.0042
			RAB14	5	2.6x10-2	0.0043
			ACTN1	17	2.6x10-2	-0.01
			DUS1L	2	2.6x10-2	0.0197
			TRUB2	9	2.6x10-2	0.006
			KMT2C	21	2.6x10-2	-0.0134
			GNB1L	3	2.6x10-2	-0.0082
			RNF144B	5	2.6x10-2	-0.0013
			LPHN2	4	2.6x10-2	0.0162
			TMEM87A	19	2.6x10-2	0.0143
			BLM	16	2.6x10-2	0.0322
			TMEM145	8	2.7x10-2	-0.0165
			TTN	149	2.7x10-2	-0.0001
			ALPK2	6	2.7x10-2	-0.0085
			DNAJC17	6	2.7x10-2	0.0178
			ATG2A	3	2.7x10-2	0.0189
			KCTD9	6	2.7x10-2	0.013
			HSD17B4	4	2.7x10-2	0.0239
			LEO1	10	2.7x10-2	-0.0035
			FN1	26	2.7x10-2	0.0032
			LOC101908428	4	2.7x10-2	-0.0194
			CCP110	16	2.7x10-2	-0.0383
			MTFMT	7	2.7x10-2	-0.0133
			TTN	290	2.7x10-2	-0.0004
			FBN1	57	2.7x10-2	0.0042
			SGMS1	11	2.7x10-2	-0.0115
			TRAF3IP1	13	2.7x10-2	-0.0256
			LOC101905940	2	2.7x10-2	-0.0029
			TTN	252	2.7x10-2	-0.0004
			VLDLR	5	2.7x10-2	-0.0008
			GALC	13	2.7x10-2	0.0346
			NUP35	2	2.7x10-2	0.0115
			EIF4G3	46	2.7x10-2	-0.0022
			TTN	251	2.7x10-2	-0.0004
			CORO6	2	2.7x10-2	0.0004
			MAF	1	2.7x10-2	-0.0012
			ITGA6	19	2.7x10-2	-0.0119
			PPIP5K2	4	2.7x10-2	-0.0336
			GALC	1	2.7x10-2	0.018
			LOC104973916	1	2.7x10-2	-0.011
			THUMPD3	1	2.7x10-2	-0.0232
			ZNF283	8	2.7x10-2	0.0416
			PHF20L1	11	2.7x10-2	-0.0189
			DBR1	3	2.7x10-2	0.0137
			CXCL3	3	2.7x10-2	-0.0067
			MCRS1	11	2.7x10-2	0.0098
			EDRF1	22	2.7x10-2	0.0153
			AZI2	4	2.7x10-2	-0.0119
			EXOC5	16	2.7x10-2	0.0036
			DAAM2	4	2.7x10-2	-0.0144
			SREBF1	1	2.7x10-2	0.005
			SRPK1	17	2.7x10-2	0.0123
			NIPBL	1	2.7x10-2	-0.013
			OSGEPL1	5	2.7x10-2	-0.0142
			ZNF614	1	2.7x10-2	0.0339
			ASH2L	7	2.7x10-2	0.0133
			SEC22B	4	2.7x10-2	0.0049
			C1R	7	2.7x10-2	0.008
			GLTSCR1	7	2.7x10-2	0.0147
			FAM111B	1	2.7x10-2	0.0266
			MAP2K2	5	2.7x10-2	-0.0027
			ATP6V1A	8	2.7x10-2	0.0282
			MCM10	21	2.7x10-2	0.0351
			DIP2C	21	2.7x10-2	-0.0084
			ANKRD17	13	2.7x10-2	-0.0078
			CHD7	9	2.7x10-2	-0.0054
			ABLIM1	17	2.7x10-2	0.0016
			RAP1GDS1	12	2.7x10-2	0.0289
			DDX49	7	2.7x10-2	0.0153
			SLC9A5	16	2.7x10-2	-0.0014
			C1QTNF9	3	2.7x10-2	0.0178
			TTN	225	2.7x10-2	-0.0003
			CNDP2	8	2.8x10-2	0.0212
			PDE1B	6	2.8x10-2	-0.0173
			SPICE1	8	2.8x10-2	-0.0305
			ADAM15	19	2.8x10-2	-0.0115
			TTN	276	2.8x10-2	-0.0001
			COG2	12	2.8x10-2	0.0128
			WDR73	1	2.8x10-2	-0.0065
			FN1	25	2.8x10-2	0.0056
			PRRC2C	7	2.8x10-2	-0.0132
			TTN	236	2.8x10-2	-0.0004
			RNF144B	2	2.8x10-2	-0.0015
			MDM2	6	2.8x10-2	0.0023
			NRDE2	2	2.8x10-2	0.0229
			RPL3	9	2.8x10-2	0.0008
			RPTOR	3	2.8x10-2	-0.0122
			KDM8	6	2.8x10-2	0.0326
			PGAM5	5	2.8x10-2	0.0035
			RRP1	6	2.8x10-2	0.0085
			CYB5R4	13	2.8x10-2	-0.0293
			FAM21A	29	2.8x10-2	-0.0021
			SSH1	15	2.8x10-2	-0.0031
			TSPYL2	6	2.8x10-2	-0.0181
			USP7	2	2.8x10-2	-0.0042
			DDX54	6	2.8x10-2	-0.0022
			SH3RF3	12	2.8x10-2	-0.0128
			ASAP3	5	2.8x10-2	0.0374
			SORBS1	21	2.8x10-2	0.004
			ATP6V1C1	5	2.8x10-2	0.0042
			CTC1	18	2.8x10-2	-0.0156
			DOLPP1	6	2.8x10-2	0.0233
			PHLDB3	11	2.8x10-2	0.0404
			LOC104974676	2	2.8x10-2	-0.0149
			JRK	3	2.8x10-2	0.0279
			WDR59	3	2.8x10-2	-0.0243
			POGK	4	2.8x10-2	-0.0115
			HIP1R	27	2.8x10-2	0.0191
			ZNF554	4	2.8x10-2	0.039
			PTPRM	15	2.8x10-2	-0.0051
			PRRC2B	33	2.8x10-2	-0.0016
			FAM133B	1	2.8x10-2	-0.0071
			GOSR1	6	2.8x10-2	0.0117
			SULF1	8	2.8x10-2	0.0266
			NSMAF	29	2.8x10-2	-0.0098
			KCNMA1	6	2.8x10-2	-0.0111
			FAM160A2	11	2.8x10-2	0.0382
			CSNK1B	3	2.8x10-2	-0.0175
			GOSR2	2	2.8x10-2	0.0115
			TOP3B	16	2.8x10-2	0.0249
			ESYT1	23	2.8x10-2	0.0118
			C4A	2	2.8x10-2	0.0104
			PDGFRB	2	2.8x10-2	0.0081
			KMT2B	6	2.8x10-2	0.0203
			RPL3	3	2.8x10-2	0.0032
			DAK	12	2.8x10-2	0.0446
			TRPM7	33	2.8x10-2	-0.0151
			DIABLO	1	2.8x10-2	0.0039
			FAS	1	2.8x10-2	0.0152
			NFKB2	20	2.8x10-2	0.0025
			RHBDF1	4	2.8x10-2	0.0175
			TM6SF1	1	2.8x10-2	-0.0014
			PCNX	4	2.8x10-2	-0.017
			PTK2	19	2.8x10-2	-0.0127
			ZDHHC13	2	2.8x10-2	0.0201
			C24H18orf32	1	2.8x10-2	0.0053
			FBN1	54	2.8x10-2	0.004
			ATP6V1D	4	2.8x10-2	0.0045
			MTOR	53	2.8x10-2	-0.016
			NCKIPSD	7	2.8x10-2	0.0498
			CARKD	6	2.8x10-2	-0.0052
			CD34	6	2.8x10-2	0.0086
			LOC104968840	2	2.8x10-2	-0.0007
			LOC104968722	4	2.8x10-2	-0.0045
			SMIM7	2	2.8x10-2	0.0052
			UNC13B	19	2.8x10-2	-0.021
			LIFR	6	2.8x10-2	-0.0155
			NSMCE2	1	2.9x10-2	-0.0348
			APPBP2	10	2.9x10-2	-0.0128
			THOC2	4	2.9x10-2	-0.0115
			CHD3	22	2.9x10-2	-0.0093
			NMNAT1	1	2.9x10-2	-0.0016
			STAT5A	16	2.9x10-2	0.0112
			ABLIM1	7	2.9x10-2	0.002
			ACOT7	1	2.9x10-2	-0.0147
			ANAPC7	9	2.9x10-2	0.0053
			SMIM7	5	2.9x10-2	0.0032
			SMARCA2	2	2.9x10-2	-0.0025
			STX16	12	2.9x10-2	0.0265
			PPM1A	5	2.9x10-2	-0.0019
			TTN	140	2.9x10-2	-0.0001
			DCP1B	2	2.9x10-2	0.0143
			PHF20	14	2.9x10-2	-0.0128
			MIB2	5	2.9x10-2	-0.0034
			MAP7D3	18	2.9x10-2	-0.0187
			SLC9A5	10	2.9x10-2	-0.004
			LTBR	1	2.9x10-2	0.0062
			SLC9A5	15	2.9x10-2	-0.0032
			EDRF1	26	2.9x10-2	0.0164
			FTL	2	2.9x10-2	-0.01
			LOC101908493	2	2.9x10-2	-0.0198
			NTRK2	1	2.9x10-2	0.0224
			HDAC4	17	2.9x10-2	0.0128
			LOC101908104	2	2.9x10-2	0.0144
			LOC533821	2	2.9x10-2	0.0176
			UCP2	4	2.9x10-2	0.0046
			WAC	1	2.9x10-2	-0.0015
			IL1R1	12	2.9x10-2	0.0486
			EGLN2	1	2.9x10-2	-0.0051
			PITPNM1	15	2.9x10-2	0.0269
			VLDLR	4	2.9x10-2	-0.0008
			FBN1	10	2.9x10-2	0.0137
			ACAP3	21	2.9x10-2	0.0182
			STARD3NL	7	2.9x10-2	-0.0317
			CXCL3	1	2.9x10-2	-0.0037
			C24H18orf21	4	2.9x10-2	0.0027
			ZFYVE26	25	2.9x10-2	-0.0194
			SBF2	21	2.9x10-2	0.0218
			USP36	12	2.9x10-2	-0.0221
			ISOC1	1	2.9x10-2	0.0056
			BCL2L1	3	2.9x10-2	0.013
			LOC787416	3	2.9x10-2	-0.0171
			ACTR3B	6	2.9x10-2	-0.0024
			ZNF106	4	2.9x10-2	-0.0004
			DLG1	15	2.9x10-2	-0.0142
			C5H12orf4	5	2.9x10-2	0.0321
			ARHGAP21	25	2.9x10-2	-0.0103
			LRP5	20	2.9x10-2	-0.0131
			CNDP2	9	2.9x10-2	0.0109
			DDRGK1	4	2.9x10-2	0.0056
			DIDO1	16	2.9x10-2	0.0269
			JDP2	4	2.9x10-2	-0.009
			MYCBP2	80	2.9x10-2	-0.0274
			QRSL1-2	2	2.9x10-2	0.0119
			RPL3	1	2.9x10-2	0.0048
			LEPROTL1	4	2.9x10-2	0.0068
			ZFPL1	7	2.9x10-2	0.0193
			ANKIB1	8	2.9x10-2	-0.0154
			SULF1	4	2.9x10-2	0.0217
			MAST2	6	2.9x10-2	-0.0048
			PLOD1	6	2.9x10-2	-0.0059
			NFE2L1	2	2.9x10-2	-0.0006
			TTN	223	2.9x10-2	-0.0004
			MFSD10	2	2.9x10-2	0.007
			WDR77	10	2.9x10-2	0.0058
			BOD1L1	9	2.9x10-2	-0.0243
			CHRNA1	7	2.9x10-2	-0.0017
			PARP4	31	2.9x10-2	0.0287
			FAM91A1	12	2.9x10-2	0.0225
			MRPL16	4	2.9x10-2	0.0023
			AAAS	13	3x10-2	0.0282
			WASF3	8	3x10-2	-0.016
			UTP11L	2	3x10-2	-0.0053
			LOC101905972	1	3x10-2	0.0151
			PPIF	6	3x10-2	0.0049
			PYCR2	4	3x10-2	0.0066
			SSR1	7	3x10-2	-0.0029
			FAM21A	28	3x10-2	-0.0026
			LOC101902937	1	3x10-2	-0.0042
			UBR5	48	3x10-2	-0.004
			ENTPD6-2	11	3x10-2	-0.0243
			CCNK	5	3x10-2	-0.01
			VPS11	3	3x10-2	0.007
			ARPC5L	1	3x10-2	-0.0025
			OGFR	5	3x10-2	0.0334
			PARN	15	3x10-2	0.0253
			GRK4	7	3x10-2	-0.0213
			ACTR3B	4	3x10-2	-0.0046
			SMARCA2	1	3x10-2	-0.0023
			FBN1	5	3x10-2	0.0115
			TTN	133	3x10-2	-0.0001
			FOXJ3	3	3x10-2	-0.0067
			WDR34	3	3x10-2	-0.0229
			USP7	3	3x10-2	-0.0047
			TRIP4	13	3x10-2	0.0083
			ZNF250	1	3x10-2	0.0152
			ERCC6	19	3x10-2	0.0335
			C4A	24	3x10-2	0.021
			YTHDF3	3	3x10-2	0.0032
			TNFAIP2	7	3x10-2	0.0316
			INCENP	12	3x10-2	0.0283
			UNC13B	32	3x10-2	-0.0193
			DOCK1	35	3x10-2	0.0263
			PI4KA	32	3x10-2	0.0327
			TNRC6B	16	3x10-2	-0.0123
			L3MBTL3	21	3x10-2	-0.0395
			DIEXF	11	3x10-2	-0.0189
			RNF144B	4	3x10-2	-0.0011
			POLR3D	4	3x10-2	0.003
			EMILIN2	4	3x10-2	0.0066
			STAT5A	2	3x10-2	0.0068
			INTS10	2	3x10-2	0.0146
			NUCB1	7	3x10-2	-0.0048
			TRPM7	38	3x10-2	-0.0124
			HECTD4	21	3x10-2	-0.0214
			C4A	3	3x10-2	0.0116
			EPS15L1	6	3x10-2	0.0144
			KRI1	7	3x10-2	0.0203
			LOC521389	5	3x10-2	-0.0307
			SEC22A	2	3x10-2	0.0199
			PTK2	16	3x10-2	-0.0116
			G3BP2	7	3x10-2	-0.002
			STX2	4	3x10-2	-0.0153
			TTN	275	3x10-2	-0.0002
			CHD3	20	3x10-2	-0.012
			TMEM231	5	3x10-2	-0.0322
			MTO1	2	3x10-2	0.0102
			NR3C2	8	3x10-2	-0.0064
			TUBGCP5	5	3x10-2	-0.0164
			RSF1	6	3x10-2	-0.015
			HPCAL1	3	3x10-2	-0.0059
			WDR41	7	3x10-2	0.0154
			RBM5	8	3.1x10-2	-0.0059
			ZNF688	2	3.1x10-2	-0.0117
			ZNF688	2	3.1x10-2	0.0026
			DNAJC10	12	3.1x10-2	-0.0126
			BBX	3	3.1x10-2	-0.0238
			LARS	30	3.1x10-2	0.0101
			CHRNA1	9	3.1x10-2	-0.0005
			CORO6	3	3.1x10-2	0.0007
			TM2D2	1	3.1x10-2	-0.0044
			SENP5	6	3.1x10-2	-0.0249
			HTT	30	3.1x10-2	-0.0325
			ALG11	1	3.1x10-2	0.0219
			AGPAT6	9	3.1x10-2	-0.0044
			LRP1	47	3.1x10-2	0.0107
			CHD3	19	3.1x10-2	-0.0134
			MRVI1	10	3.1x10-2	-0.0114
			PCNXL3	1	3.1x10-2	0.0144
			ATG4B	9	3.1x10-2	-0.0109
			GALNT2	16	3.1x10-2	0.0091
			C5H12orf4	8	3.1x10-2	0.0256
			GRK6	5	3.1x10-2	-0.0283
			TTN	295	3.1x10-2	-0.0004
			SMPD3	1	3.1x10-2	0.04
			LOC104969238	3	3.1x10-2	0.0241
			ADD3	1	3.1x10-2	0.0182
			TAF2	4	3.1x10-2	-0.0085
			MFAP2	5	3.1x10-2	0.0134
			GALNT16	1	3.1x10-2	0.0155
			SMG5	17	3.1x10-2	-0.0054
			LOC515697	4	3.1x10-2	0.0247
			ALG2	2	3.1x10-2	0.0106
			SETD8	6	3.1x10-2	-0.006
			MADD	22	3.1x10-2	-0.0105
			TMEM185A	5	3.1x10-2	-0.003
			THOC2	5	3.1x10-2	-0.0097
			DDX23	5	3.1x10-2	0.0055
			MKRN2	2	3.1x10-2	0.007
			FAM98C	7	3.1x10-2	-0.0114
			USP54	17	3.1x10-2	-0.0107
			PIGS	10	3.1x10-2	-0.0096
			ARPC4	3	3.1x10-2	0.0049
			FBXL6	13	3.1x10-2	-0.0295
			JMJD1C	9	3.1x10-2	-0.006
			PAFAH2	3	3.1x10-2	0.0124
			SQRDL	3	3.1x10-2	0.0202
			RFWD3	4	3.1x10-2	0.0302
			KDM4B	16	3.1x10-2	0.0074
			TGM2	7	3.1x10-2	-0.0069
			ALDH16A1	15	3.1x10-2	-0.0123
			TTN	46	3.1x10-2	-0.0004
			TFPI2	3	3.1x10-2	0.0029
			SULF1	15	3.1x10-2	0.0148
			TSPYL2	7	3.1x10-2	-0.0082
			SPRYD4	1	3.1x10-2	0.0033
			FOXK1	6	3.1x10-2	0.018
			ZNF268	1	3.1x10-2	0.0361
			LDLRAP1	8	3.1x10-2	-0.0295
			EBF1	5	3.1x10-2	0.0261
			PRKCDBP	2	3.1x10-2	0.0027
			TNFAIP2	6	3.1x10-2	0.0295
			SENP2	10	3.1x10-2	-0.0086
			SAE1	5	3.2x10-2	-0.0052
			VLDLR	9	3.2x10-2	-0.0008
			ZNF274	5	3.2x10-2	0.0124
			SOS2	1	3.2x10-2	-0.0059
			CAD	41	3.2x10-2	-0.0256
			LMAN1	8	3.2x10-2	-0.011
			SLTM	22	3.2x10-2	-0.0071
			WNK1	35	3.2x10-2	-0.0012
			TTN	269	3.2x10-2	-0.0005
			LMBR1	14	3.2x10-2	-0.0153
			KHDRBS1	2	3.2x10-2	0.0076
			POLR3E	4	3.2x10-2	0.0176
			TOE1	1	3.2x10-2	0.0058
			SMARCA5	5	3.2x10-2	-0.0022
			EIF3CL	11	3.2x10-2	-0.0029
			ZC3H7A	10	3.2x10-2	-0.0045
			PHF12	4	3.2x10-2	-0.0113
			ACTR3B	11	3.2x10-2	-0.0054
			FBN1	52	3.2x10-2	0.0055
			TMEM167B	1	3.2x10-2	0.0031
			CDH15	6	3.2x10-2	0.0113
			UHRF1BP1	17	3.2x10-2	-0.007
			GPR125	3	3.2x10-2	-0.0088
			PAPD5	13	3.2x10-2	-0.0042
			ANAPC1	25	3.2x10-2	0.0466
			MMAB	2	3.2x10-2	-0.0266
			POLR2E	4	3.2x10-2	-0.0017
			ACSL4	10	3.2x10-2	0.0097
			SEC16A	27	3.2x10-2	0.0138
			PI4KA	49	3.2x10-2	0.015
			APLP1	12	3.2x10-2	-0.0121
			VTI1B	2	3.2x10-2	-0.0066
			UCP2	6	3.2x10-2	0.0032
			NFKB2	6	3.2x10-2	0.0014
			SNX29	4	3.2x10-2	-0.0335
			VPS13D	3	3.2x10-2	-0.0125
			RALGAPA1	40	3.2x10-2	-0.0363
			GTF2I	7	3.2x10-2	-0.0083
			ZFAND1	2	3.2x10-2	0.0072
			TRIM25	9	3.2x10-2	0.0171
			FUBP3	6	3.2x10-2	0.0107
			FBN1	51	3.2x10-2	0.0052
			SLC41A1	6	3.2x10-2	-0.0188
			TNFAIP2	9	3.2x10-2	0.0211
			POLR2E	7	3.2x10-2	-0.0014
			MCM5	11	3.2x10-2	0.0244
			GRAMD1A	18	3.2x10-2	-0.0089
			TTN	141	3.2x10-2	-0.0001
			ADAM15	13	3.2x10-2	-0.0095
			PTPRR	15	3.2x10-2	-0.0133
			DRG1	9	3.2x10-2	0.0095
			PI4KA	31	3.2x10-2	0.0201
			WWTR1	4	3.2x10-2	0.0104
			PRRC2B	23	3.2x10-2	-0.0131
			KIAA1671	7	3.2x10-2	0.012
			TRAK2	12	3.3x10-2	-0.0194
			LOC104968631	8	3.3x10-2	-0.0098
			DHX15	1	3.3x10-2	-0.0055
			GGNBP2	3	3.3x10-2	0.0058
			LRP1	12	3.3x10-2	0.0066
			HSPA14	6	3.3x10-2	0.0069
			ZNF274	2	3.3x10-2	0.0179
			C4A	26	3.3x10-2	0.0171
			TRMT10A	1	3.3x10-2	-0.0234
			TTC27	13	3.3x10-2	0.0165
			OTULIN	2	3.3x10-2	0.0112
			TRAF3IP1	17	3.3x10-2	-0.0095
			ABLIM1	9	3.3x10-2	0.0023
			USP34	35	3.3x10-2	-0.0082
			SMARCA5	2	3.3x10-2	-0.0024
			VLDLR	7	3.3x10-2	-0.0011
			USP32	12	3.3x10-2	-0.0121
			PCNXL3	25	3.3x10-2	0.0238
			NUCB1	8	3.3x10-2	-0.0053
			RRN3	8	3.3x10-2	0.0124
			KLC1	3	3.3x10-2	-0.0024
			SETD8	2	3.3x10-2	-0.0023
			AGPAT6	7	3.3x10-2	-0.0037
			TTN	136	3.3x10-2	-0.0001
			SLTM	9	3.3x10-2	-0.0057
			SIN3A	17	3.3x10-2	0.0097
			CLPX	7	3.3x10-2	0.0031
			PPFIA1	19	3.3x10-2	-0.0204
			RNF25	4	3.3x10-2	0.0098
			GABPA	3	3.3x10-2	0.0113
			ALPK2	1	3.3x10-2	-0.0029
			BCL2L1	1	3.3x10-2	-0.001
			ZNF235	1	3.3x10-2	0.009
			MED21	2	3.3x10-2	-0.0053
			RIPK2	2	3.3x10-2	-0.02
[truncated: 1,220 more rows]
