# Supplementary material for: RNA-seq analysis identifies cytoskeletal structural genes and pathways for meat quality in beef
Source: PLoS One. 2020 Nov 11;15(11):e0240895. doi: 10.1371/journal.pone.0240895 (PMC7657496; doi:10.1371/journal.pone.0240895)
Supplement: S3 Table — The meat quality traits were measured in longissimus dorsi muscle from a multibreed Angus-Brahman population. The estimated fold change and adjusted p-value by gene are shown. * Comparison tough vs tender; + comparison high marbling vs low marbling. (XLS) [file pone.0240895.s009.xls]

## Sheet: 2
WBSF DE analysis for gene			Tenderness DE analysis for gene			Marbling DE analysis for gene
Gene	Log2FoldChange*	AdjP- value	Gene	Log2FoldChange*	AdjP- value	Gene	Log2FoldChange+	AdjP- value
GALNT15	-1.6	8.7x10-5	CLIC5	0.9	1.3x10-2	DBNDD1	-0.6	7.9x10-5
ZDHHC18	-0.5	8.7x10-5	STAT5A	-0.7	1.3x10-2	PUS7	0.5	3.7x10-3
TRIB1	1.3	8.7x10-5	EP400	-0.3	1.3x10-2	ASB5	1.2	9.3x10-3
MRPL35	0.6	8.7x10-5	ASH2L	-0.4	1.3x10-2	SLC35D1	0.6	1.6x10-2
ZNF385A	-1.6	1.1x10-4	C11H2orf42	-0.5	3.1x10-2	CTXN3	-1.6	1.6x10-2
NDST2	-0.5	1.1x10-4	MYD88	-0.6	3.1x10-2	MYF6	0.9	2.7x10-2
LOC100852159	-0.4	2.1x10-4	DOLPP1	-0.6	3.4x10-2	XIRP2	1.2	2.7x10-2
ANXA3	0.6	2.2x10-4	PCNXL3	-0.4	4.0x10-2	BBS12	-0.5	2.7x10-2
C11H2orf42	-0.6	2.2x10-4	ABRA	1.6	4.0x10-2	DNAJA2	0.5	2.7x10-2
GPR27	-0.7	2.2x10-4	TOP3A	-0.3	5.1x10-2	SYNPO2	0.8	2.8x10-2
WHSC1	-0.3	2.2x10-4	ADPRHL2	-0.5	5.5x10-2	ZBTB43	0.9	2.8x10-2
LIPE	-1.2	2.2x10-4	LOC100852159	-0.3	6.3x10-2	LOC104975008	-0.6	2.8x10-2
SSX2IP	0.7	2.7x10-4	ANGPTL4	-1	6.4x10-2	RAB3GAP1	0.3	2.8x10-2
IDH3A	0.7	3.6x10-4	LOC101909399	-0.5	6.7x10-2	ILF3	0.2	2.8x10-2
BRPF1	-0.3	4.3x10-4	ZC3H12C	0.6	6.7x10-2	ARPP19	0.8	2.8x10-2
CS	0.5	6.1x10-4	PPM1K	1.1	6.7x10-2	ARID5A	1.1	2.8x10-2
TOP3A	-0.3	8.9x10-4	WDR81	-0.5	6.7x10-2	MYL12A	0.8	2.8x10-2
CYCS	0.7	9.0x10-4	ZNF106	0.6	6.7x10-2	MUSTN1	1.1	2.8x10-2
MPC2	0.5	9.0x10-4	ARHGEF18	-0.5	6.7x10-2	UBE2Q1	-0.3	2.8x10-2
CNTFR	-1.4	9.7x10-4	PMM2	-0.6	6.7x10-2	RCAN1	1.3	2.8x10-2
LOC616957	-2.4	9.7x10-4	C4A	-0.7	6.7x10-2	POPDC3	-0.6	2.8x10-2
GLCE	-1.1	9.7x10-4	MPP5	0.5	6.7x10-2	RRP8	0.5	2.8x10-2
DLD	0.7	9.7x10-4	TFRC	1.5	6.7x10-2	C15H11orf96	1.4	2.8x10-2
N4BP2L2	0.5	9.7x10-4	TYK2	-0.4	6.7x10-2	ITGB1	0.4	2.8x10-2
SLC25A37	0.7	9.7x10-4	BCAR3	1.1	6.7x10-2	KLHL41	0.6	2.9x10-2
C4A	-0.9	9.9x10-4	MON1B	-0.6	6.7x10-2	CCDC28A	-0.6	2.9x10-2
GDPD5	-1	1.1x10-3	FAM83H	-0.6	6.7x10-2	IFRD1	1.2	2.9x10-2
KIAA0355	0.4	1.1x10-3	PARK7	0.4	6.7x10-2	LARS	0.3	2.9x10-2
CAMSAP1	-0.5	1.1x10-3	CDK20	-0.5	6.7x10-2	HOGA1	1.4	2.9x10-2
FLT1	0.6	1.2x10-3	FBXW7	0.6	6.7x10-2	EHMT2	-0.3	3.4x10-2
ZNF7	-0.4	1.3x10-3	TRAP1	0.5	6.7x10-2	B4GAT1	-0.4	3.4x10-2
CXHXorf36	0.5	1.3x10-3	G0S2	-1.5	6.7x10-2	ANKRD1	1.5	3.4x10-2
PARK7	0.4	1.3x10-3	TRIB1	1.1	6.7x10-2	TMTC3	0.7	3.4x10-2
CARD11	-1.2	1.4x10-3	ZFYVE27	-0.4	6.7x10-2	PIN1	-0.4	3.8x10-2
HIF3A	-1.5	1.5x10-3	GTDC1	0.4	6.7x10-2	FAHD2A	-0.4	3.8x10-2
RNF26	-0.3	1.7x10-3	HEYL	0.8	6.9x10-2	LOC101906292	-0.6	3.8x10-2
G0S2	-1.5	1.7x10-3	EME1	-0.5	6.9x10-2	HBEGF	1.4	3.8x10-2
ACTR1A	-0.3	1.8x10-3	LOC101903649	-0.4	7.2x10-2	PXMP2	-0.5	4.3x10-2
C25H7orf26	-0.4	1.8x10-3	ITGB6	1	7.4x10-2	TLN1	0.4	4.5x10-2
LGALS4	-0.8	1.8x10-3	EGR1	1.8	7.4x10-2	MORC4	0.7	4.5x10-2
ABLIM1	-0.9	1.8x10-3	IGSF8	0.6	7.4x10-2	LOC101902281	-0.6	4.5x10-2
LOC101905312	-0.6	2.2x10-3	SLMAP	0.8	7.4x10-2	PSPC1	0.4	4.5x10-2
ATG13	-0.3	2.3x10-3	TMEM41A	-0.4	7.5x10-2	LRRC2	0.4	4.5x10-2
ATP5F1	0.5	2.4x10-3	CFB	-2	7.5x10-2	LOC104972129	2.1	4.7x10-2
SCARB1	0.5	2.4x10-3	MTERF4	-0.2	8.0x10-2	LMCD1	1.3	4.9x10-2
TGFBRAP1	-0.4	3.0x10-3	NDUFB5	0.5	8.1x10-2	CNKSR2	0.5	4.9x10-2
ETS1	0.7	3.0x10-3	LIAS	0.5	8.4x10-2	KNSTRN	-0.5	4.9x10-2
PTGES2	0.5	3.0x10-3	NFRKB	-0.2	8.4x10-2	ENAH	1.6	5.0x10-2
NKIRAS2	-0.3	3.3x10-3	HCFC1R1	0.5	8.4x10-2	MTHFR	-0.6	5.0x10-2
IMMT	0.5	3.4x10-3	ACTN2	0.5	8.4x10-2	WDR73	-0.5	5.0x10-2
ITPRIP	0.6	3.4x10-3	UNC13B	0.4	8.4x10-2	CUTA	-0.3	5.0x10-2
UQCRB	0.5	3.4x10-3	KRI1	-0.3	8.4x10-2	TTC27	0.4	5.0x10-2
ATP5J	0.5	3.4x10-3	C10H14orf169	-0.6	8.4x10-2	HSD17B10	-0.3	5.1x10-2
STAT5A	-0.6	3.4x10-3	CAMKK2	-0.5	8.4x10-2	HDAC9	1.3	5.1x10-2
GFM2	0.4	3.4x10-3	WDR62	-0.6	8.4x10-2	LOC527796	-0.4	5.2x10-2
ZNF319	-0.5	3.4x10-3	HINFP	-0.4	8.7x10-2	MACF1	0.5	5.2x10-2
MDH1	0.6	3.8x10-3	YIPF7	0.7	8.8x10-2	DNAJB4	0.9	5.2x10-2
CHPF	-0.5	4.1x10-3	LRRC14	-0.3	8.8x10-2	C19H17orf62	-0.5	5.4x10-2
AIFM1	0.4	4.1x10-3	RAB11FIP3	0.4	8.8x10-2	MYH10	1.3	5.5x10-2
NDUFB5	0.5	4.2x10-3	SBNO2	-0.4	8.8x10-2	ATP6V0B	-0.3	5.5x10-2
DFFB	-0.5	4.2x10-3	APAF1	0.7	8.8x10-2	C17H12orf65	-0.3	5.5x10-2
SLC25A3	0.5	4.2x10-3	KLHL34	0.7	8.8x10-2	LOC100196901	-1.5	5.5x10-2
ATP5G3	0.6	4.2x10-3	PPIP5K2	0.4	8.8x10-2	MPPE1	-0.5	5.6x10-2
SLC16A1	0.8	4.2x10-3	RILPL1	-0.5	8.8x10-2	DIP2B	0.4	5.7x10-2
CDC73	0.3	4.2x10-3	HDAC7	0.5	8.8x10-2	NRAP	0.8	5.7x10-2
PPM1K	1	4.2x10-3	C16H1orf174	-0.4	8.8x10-2	NEU3	0.6	5.7x10-2
C27H8orf4	0.8	4.2x10-3	CHFR	-0.3	8.8x10-2	FAM160B2	-0.3	5.7x10-2
ATP5A1	0.6	4.2x10-3	DENND4A	0.3	8.8x10-2	MTFMT	-0.4	5.8x10-2
FBXO6	-0.4	4.2x10-3	ZNF7	-0.4	9.0x10-2	ST6GALNAC2	-0.5	5.8x10-2
MRPS36	0.6	4.3x10-3	MRPL35	0.5	9.3x10-2	CTNNBIP1	-0.7	5.8x10-2
TBX3	0.7	4.3x10-3				CD46	0.3	5.8x10-2
NDUFA4	0.5	4.5x10-3				PA2G4	0.3	5.8x10-2
RABEPK	-0.4	4.5x10-3				UCK2	1.1	5.8x10-2
ZNF384	-0.3	4.5x10-3				LOC781720	-0.4	5.8x10-2
SPRYD7	0.4	4.7x10-3				SLC31A1	0.3	5.8x10-2
RNF166	-0.3	4.7x10-3				GCNT4	1.4	5.8x10-2
FAM83H	-0.7	4.7x10-3				ZNF800	0.5	5.8x10-2
L2HGDH	0.9	4.8x10-3				ZNHIT1	-0.4	5.8x10-2
EIF4E2	-0.3	4.9x10-3				CDK17	0.5	5.8x10-2
RNF44	-0.4	4.9x10-3				ANKRD2	1	5.9x10-2
CASC3	-0.2	4.9x10-3				MCM10	0.9	5.9x10-2
ZC3H3	-0.3	5.3x10-3				MRPS17	-0.3	6.0x10-2
MGC148714	0.5	5.3x10-3				ATRAID	-0.4	6.0x10-2
RAD51D	-0.4	5.4x10-3				ABCE1	0.4	6.1x10-2
MGST1	-1.1	5.4x10-3				TSPAN31	-0.2	6.1x10-2
RGS5	0.8	5.4x10-3				AMZ2	-0.2	6.1x10-2
PDE3B	-1.2	5.4x10-3				ZFP36L2	0.5	6.1x10-2
EME1	-0.5	5.4x10-3				SCAMP3	-0.3	6.1x10-2
NDUFS2	0.5	5.4x10-3				RSPO3	1.3	6.1x10-2
FGF1	0.9	5.4x10-3				SRFBP1	0.5	6.1x10-2
FAM134A	-0.3	5.4x10-3				GEM	1.5	6.6x10-2
ITGA6	0.6	5.4x10-3				RANBP6	0.3	6.7x10-2
HEYL	0.7	5.4x10-3				ORC4	0.6	6.7x10-2
TMEM129	-0.4	5.4x10-3				SMU1	0.2	6.7x10-2
VAC14	-0.3	5.4x10-3				IL11RA	-0.3	6.7x10-2
NDUFS3	0.5	5.5x10-3				PDXDC1	0.4	6.7x10-2
PPP1R3C	1	5.5x10-3				MOSPD3	-0.4	6.7x10-2
PCOLCE2	-1	5.5x10-3				SPECC1	0.5	6.7x10-2
ITGB6	0.9	5.5x10-3				WWTR1	0.6	6.7x10-2
ERBB2IP	0.3	5.5x10-3				LMO4	-0.4	6.7x10-2
MED9	-0.4	5.9x10-3				RRAS	-0.4	6.7x10-2
USP30	-0.3	6.0x10-3				IBTK	0.4	6.7x10-2
NDUFB9	0.4	6.1x10-3				FAM213B	-0.4	6.7x10-2
ACADSB	0.5	6.3x10-3				PLEKHF1	-0.8	6.7x10-2
ZNF74	-0.5	6.3x10-3				AMACR	0.7	6.7x10-2
POLA2	-0.5	6.3x10-3				ACTN2	0.4	6.7x10-2
CD163	-1.2	6.3x10-3				LOC104976726	1.2	6.7x10-2
MFSD5	-0.3	6.3x10-3				LRRC8B	1.2	6.7x10-2
ATP5B	0.4	6.3x10-3				TRIM55	0.9	6.7x10-2
VPS26B	-0.3	6.8x10-3				ADRB2	0.9	6.7x10-2
ESRRA	0.5	6.8x10-3				TOMM20	0.4	6.7x10-2
TSEN34	-0.5	6.8x10-3				MYC	1.2	6.7x10-2
ARHGAP29	0.4	6.8x10-3				WDR34	-0.4	6.7x10-2
FNIP1	0.6	6.8x10-3				NFKB2	0.5	6.7x10-2
FRZB	1.4	7.2x10-3				PPP1R35	-0.3	6.8x10-2
HSPA9	0.3	7.2x10-3				KIAA1715	0.4	6.9x10-2
ARPIN	-0.4	7.2x10-3				TAF1C	-0.5	6.9x10-2
CSRP2BP	-0.3	7.2x10-3				NCL	0.3	7.0x10-2
SLC25A4	0.5	7.5x10-3				CREB5	1.3	7.0x10-2
TMOD3	0.4	7.7x10-3				C15H11orf71	0.8	7.0x10-2
MICU3	0.4	7.9x10-3				ATG4D	-0.3	7.0x10-2
GTF2B	0.4	7.9x10-3				UBXN6	-0.4	7.0x10-2
FAM46A	-1.1	7.9x10-3				FAM168A	0.5	7.3x10-2
CDK9	-0.3	7.9x10-3				RHBDF2	0.5	7.3x10-2
LRPPRC	0.4	8.0x10-3				MED25	-0.5	7.3x10-2
LOC100851645	-0.5	8.1x10-3				CDK5	-0.4	7.3x10-2
NDUFV1	0.5	8.1x10-3				SLC38A2	0.7	7.3x10-2
PIAS4	-0.3	8.1x10-3				CTPS1	0.6	7.3x10-2
AP1M1	-0.2	8.1x10-3				USP21	-0.3	7.3x10-2
ATP5O	0.3	8.1x10-3				SEC31A	0.3	7.3x10-2
ADAMTS1	0.7	8.1x10-3				TRAFD1	1	7.3x10-2
ATP5C1	0.4	8.1x10-3				ABCC10	-0.6	7.3x10-2
EMCN	0.5	8.1x10-3				NAA25	0.4	7.4x10-2
PLAT	0.6	8.2x10-3				TRAF3	0.6	7.4x10-2
USB1	-0.5	8.2x10-3				TPRG1L	-0.3	7.4x10-2
CLTA	-0.2	8.2x10-3				NAA15	0.4	7.5x10-2
TUBA4A	0.3	8.2x10-3				LOC100847118	-0.6	7.6x10-2
APAF1	0.7	8.3x10-3				SMARCA5	0.3	7.6x10-2
TRIM2	0.6	8.3x10-3				ITPA	-0.3	7.6x10-2
TFB2M	0.3	8.4x10-3				TEX261	-0.2	7.7x10-2
SULF1	-0.9	8.7x10-3				SMAD1	0.6	7.7x10-2
PRDX2	0.5	8.8x10-3				MRPL34	-0.3	7.8x10-2
KDM6A	0.3	8.9x10-3				CD97	0.5	7.8x10-2
B3GALT6	-0.7	8.9x10-3				ZNF771	-0.3	7.8x10-2
MRPL12	0.4	9.1x10-3				DENND5B	0.6	7.8x10-2
NDUFC1	0.4	9.2x10-3				PLN	0.9	7.8x10-2
AASS	0.7	9.3x10-3				INSIG2	-0.3	7.8x10-2
NDUFA5	0.4	9.4x10-3				MYO18B	0.5	7.8x10-2
MRPS31	0.5	9.5x10-3				RBM39	0.3	8.0x10-2
RHOG	-0.4	9.6x10-3				TARS	0.2	8.1x10-2
OPA1	0.4	9.7x10-3				GDE1	-0.3	8.1x10-2
LOC615278	-0.3	9.7x10-3				COX17	-0.3	8.1x10-2
MON1B	-0.5	9.7x10-3				ATE1	0.5	8.2x10-2
C25H7orf43	-0.4	9.7x10-3				MRPL11	-0.3	8.2x10-2
GANAB	-0.3	1.0x10-2				CMC2	-0.3	8.2x10-2
WDR11	-0.4	1.0x10-2				KBTBD12	0.7	8.2x10-2
UQCRC2	0.5	1.0x10-2				RAB33B	0.4	8.2x10-2
TMEM55B	-0.4	1.0x10-2				SFPQ	0.4	8.3x10-2
PYGO2	-0.4	1.0x10-2				RASA1	0.3	8.3x10-2
CLIC5	0.6	1.0x10-2				MTHFD1L	0.9	8.3x10-2
GAREML	-0.5	1.0x10-2				GPATCH2L	0.4	8.5x10-2
NMRK2	0.9	1.0x10-2				CFL2	0.5	8.5x10-2
TBC1D20	-0.2	1.0x10-2				MORC3	0.3	8.5x10-2
NR4A1	1	1.0x10-2				SMNDC1	0.3	8.6x10-2
B4GALT3	-0.4	1.0x10-2				LOC786565	0.6	8.6x10-2
RAI1	-0.3	1.0x10-2				DOT1L	0.8	8.6x10-2
TMEM126A	0.3	1.0x10-2				BMP2K	0.8	8.6x10-2
TSPAN14	0.4	1.0x10-2				WDR60	-0.4	8.6x10-2
ARL5A	0.5	1.0x10-2				TMEM219	-0.2	8.7x10-2
MRPL51	0.3	1.0x10-2				USP14	0.3	8.7x10-2
ZNF184	-0.4	1.0x10-2				WDR83OS	-0.4	8.7x10-2
TRAP1	0.4	1.0x10-2				SERINC1	0.3	8.7x10-2
TNS3	-0.7	1.0x10-2				LAMP1	-0.2	8.8x10-2
DMRT2	-1.2	1.0x10-2				COMMD9	-0.4	8.8x10-2
NUPR1	-0.9	1.0x10-2				HAGH	-0.3	8.8x10-2
UPF1	-0.2	1.0x10-2				LOC516108	-0.4	8.8x10-2
TFAM	0.3	1.0x10-2				TRMT6	0.4	8.9x10-2
CCDC58	0.3	1.0x10-2				ARCN1	0.2	8.9x10-2
C8H9orf41	0.7	1.0x10-2				USF2	-0.2	8.9x10-2
SBNO2	-0.4	1.0x10-2				ARG2	0.8	8.9x10-2
NDUFA9	0.4	1.0x10-2				SYNCRIP	0.3	9.0x10-2
NDUFS4	0.4	1.0x10-2				UBALD2	-0.6	9.1x10-2
GCSH	0.3	1.0x10-2				USP13	0.5	9.2x10-2
NOTCH1	0.5	1.0x10-2				FYTTD1	0.5	9.3x10-2
FBXW7	0.5	1.0x10-2				HABP2	1.9	9.3x10-2
VDAC2	0.3	1.0x10-2				ZBTB21	0.7	9.4x10-2
NDUFS1	0.7	1.0x10-2				FAM172A	0.3	9.7x10-2
COX5A	0.4	1.0x10-2				OSBP2	-1.1	9.8x10-2
LOC104974269	0.5	1.1x10-2				ZNF24	0.4	9.8x10-2
ATP5J2	0.5	1.1x10-2				KPNA1	0.4	9.8x10-2
CFB	-1.9	1.1x10-2				GEMIN6-2	-0.4	9.8x10-2
ATP5G1	0.6	1.1x10-2				CYHR1	-0.3	9.8x10-2
ABCA10	-0.6	1.1x10-2				SMIM4	-0.4	9.8x10-2
ACTN2	0.4	1.1x10-2				TSR1	0.3	9.8x10-2
MYD88	-0.5	1.1x10-2				HIF1A	0.4	9.8x10-2
ARHGEF12	0.3	1.1x10-2				EIF2AK3	0.5	9.8x10-2
EIF3J	0.3	1.1x10-2				MCM7	-0.3	9.8x10-2
TANK	0.3	1.1x10-2
SFRP5	-1.5	1.1x10-2
SLX4	-0.4	1.1x10-2
C16H1orf174	-0.3	1.1x10-2
FEM1C	0.8	1.1x10-2
FRMD3	0.5	1.1x10-2
RPS6KA2	0.4	1.1x10-2
EEF1G	0.3	1.1x10-2
SMUG1	-0.2	1.1x10-2
SIX2	-1	1.1x10-2
SLC35E2	-0.3	1.1x10-2
TGFBR3	-0.6	1.1x10-2
DOLPP1	-0.5	1.1x10-2
PCCA	0.4	1.1x10-2
AP4S1	0.4	1.2x10-2
RNF167	-0.2	1.2x10-2
DLAT	0.6	1.2x10-2
MYL3	1.6	1.2x10-2
ACIN1	-0.2	1.2x10-2
SETD1A	-0.3	1.2x10-2
GOT1	0.7	1.2x10-2
PROCR	-0.9	1.2x10-2
CISD1	0.6	1.2x10-2
TOMM40	0.3	1.2x10-2
UCK1	-0.6	1.2x10-2
TNIK	0.6	1.2x10-2
GPX3	-0.5	1.3x10-2
TOMM20	0.3	1.3x10-2
MRPL21	0.4	1.3x10-2
NDUFB6	0.4	1.3x10-2
RTEL1	-0.5	1.3x10-2
TPP2	0.3	1.3x10-2
RABIF	-0.3	1.3x10-2
ZNF34	-0.2	1.3x10-2
TRABD2B	-0.8	1.3x10-2
PDHB	0.5	1.3x10-2
SGK1	1.4	1.3x10-2
CANT1	-0.3	1.3x10-2
PLK2	1	1.3x10-2
ZNF79	-0.3	1.3x10-2
PPM1M	-0.5	1.3x10-2
SLC20A2	0.5	1.3x10-2
NDUFAF5	0.4	1.3x10-2
ELL2	1	1.3x10-2
NCOA5	-0.3	1.3x10-2
AAMDC	0.3	1.3x10-2
WDR81	-0.4	1.3x10-2
BOD1L1	-0.2	1.3x10-2
SLC35B2	-0.3	1.3x10-2
C2CD2	-0.6	1.3x10-2
OXCT1-2	0.5	1.3x10-2
TLDC1	-0.4	1.4x10-2
C17H12orf43	-0.4	1.4x10-2
TET2	0.5	1.4x10-2
C1R	-0.7	1.4x10-2
ZNF398	-0.4	1.4x10-2
ING4	-0.2	1.4x10-2
ZSCAN30	-0.5	1.4x10-2
CPEB4	0.6	1.4x10-2
NDUFS7	0.5	1.4x10-2
PRDX3	0.4	1.4x10-2
S1PR1	0.5	1.4x10-2
PI4KA	-0.3	1.5x10-2
C29H11orf84	-0.4	1.5x10-2
APOLD1	1	1.5x10-2
TRAF3IP1	-0.3	1.5x10-2
OGDH	0.4	1.5x10-2
IDH3B	0.4	1.5x10-2
LOC104971208	0.4	1.5x10-2
CIC	-0.3	1.5x10-2
ZC3H12C	0.5	1.5x10-2
MBD4	-0.4	1.5x10-2
SLC39A10	0.6	1.5x10-2
ADAMTS9	0.8	1.5x10-2
WBP1L	-0.5	1.5x10-2
RANBP2	0.3	1.5x10-2
IL17D	-0.5	1.5x10-2
ARHGEF6	0.3	1.6x10-2
KIAA0753	-0.5	1.6x10-2
UBE2K	0.3	1.6x10-2
COX5B	0.4	1.6x10-2
ESYT1	-0.2	1.6x10-2
EGFR	-0.6	1.6x10-2
MTO1	0.4	1.6x10-2
HNRNPA3	0.3	1.6x10-2
ACADM	0.4	1.6x10-2
HIBADH	0.3	1.6x10-2
GRASP	1	1.6x10-2
UQCRC1	0.4	1.6x10-2
ARPP19	0.5	1.6x10-2
MMADHC	0.2	1.6x10-2
SF3A1	-0.2	1.6x10-2
PIM1	1.1	1.6x10-2
ETFA	0.4	1.6x10-2
AKAP2	0.4	1.6x10-2
COX7A1	0.6	1.6x10-2
ITGA1	0.5	1.6x10-2
IDE	0.3	1.6x10-2
SCYL3	-0.4	1.6x10-2
MLYCD	-0.5	1.7x10-2
HNRNPA2B1	0.2	1.7x10-2
HIST1H1C	1.2	1.7x10-2
ANGPTL4	-0.9	1.7x10-2
PCNXL3	-0.4	1.7x10-2
OAF	-0.7	1.7x10-2
HERC3	0.4	1.7x10-2
HSDL1	-0.5	1.7x10-2
NDUFA12	0.5	1.7x10-2
NUP214	-0.3	1.7x10-2
VPS37C	-0.3	1.7x10-2
SERPING1	-0.5	1.7x10-2
MYO1B	0.5	1.7x10-2
LOC788816	0.6	1.7x10-2
TUSC2	-0.3	1.7x10-2
ISCA1	0.2	1.7x10-2
EDEM2	-0.5	1.7x10-2
MPP5	0.4	1.7x10-2
CDK20	-0.4	1.7x10-2
SUCLA2	0.5	1.7x10-2
UQCRQ	0.5	1.7x10-2
CRELD1	-0.4	1.7x10-2
ATAD1	0.3	1.7x10-2
FAM219B	-0.4	1.7x10-2
RAI14	0.8	1.7x10-2
TMUB2	-0.4	1.7x10-2
COX4I1	0.4	1.7x10-2
MFN1-2	0.3	1.7x10-2
MRPL45	0.2	1.7x10-2
ZNF526	-0.3	1.7x10-2
DLC1	0.4	1.7x10-2
ZC3HC1	-0.2	1.8x10-2
HS1BP3	-0.5	1.8x10-2
ALAS1	0.5	1.8x10-2
GPAA1	-0.3	1.8x10-2
CLCN7	-0.3	1.8x10-2
JADE1	0.5	1.8x10-2
ZNF516	0.6	1.8x10-2
MPC1	0.2	1.8x10-2
LOC527796	-0.4	1.8x10-2
LOC786101	0.5	1.8x10-2
RBP4	-1.2	1.8x10-2
ICMT	-0.3	1.8x10-2
RN7SL1	0.8	1.8x10-2
C16H1orf233	0.4	1.8x10-2
RBM12B	0.3	1.8x10-2
ENGASE	-0.5	1.8x10-2
CCDC71	-0.3	1.8x10-2
SLC25A37-2	0.5	1.8x10-2
TSFM	0.3	1.8x10-2
TFRC	1.1	1.8x10-2
NAA20	0.3	1.8x10-2
FAM195A	0.5	1.8x10-2
DCHS1	0.5	1.8x10-2
ARIH1	0.2	1.8x10-2
MORC2	-0.3	1.8x10-2
C2CD2L	-0.4	1.8x10-2
COQ3	0.3	1.9x10-2
INPP5K	-0.3	1.9x10-2
MTMR14	-0.2	1.9x10-2
ZNF286A	-0.3	1.9x10-2
COMT	-0.4	1.9x10-2
KMT2E	0.2	1.9x10-2
CLK2	-0.2	1.9x10-2
ACSL1	0.4	2.0x10-2
TOMM5	0.4	2.0x10-2
PLIN1	-1.4	2.0x10-2
KLHL34	0.6	2.0x10-2
ARHGAP31	0.4	2.0x10-2
MARK4	-0.3	2.0x10-2
ERAL1	-0.3	2.0x10-2
BRPF3	-0.3	2.0x10-2
MCAM	-0.7	2.0x10-2
VPS18	-0.2	2.0x10-2
DXO	-0.3	2.0x10-2
SUCLG1	0.3	2.0x10-2
PTPRB	0.4	2.0x10-2
PHC1	-0.3	2.1x10-2
BAHCC1	0.4	2.1x10-2
TRAPPC12	-0.3	2.1x10-2
FABP4	-1.8	2.1x10-2
CRK	0.3	2.1x10-2
C1QB	-1	2.1x10-2
MUT	0.4	2.1x10-2
ESCO1	0.4	2.1x10-2
ATP6V1A	0.3	2.1x10-2
NCS1	-0.8	2.1x10-2
UCP2	-0.6	2.2x10-2
SNAPC4	-0.4	2.2x10-2
GOSR2	-0.3	2.2x10-2
BDH2	0.6	2.2x10-2
GPAM	0.7	2.2x10-2
ST3GAL1	-1	2.2x10-2
TMEM39B	-0.3	2.2x10-2
LETM2	-0.5	2.2x10-2
NAB1	0.3	2.3x10-2
GGCX	-0.4	2.3x10-2
ZFYVE27	-0.4	2.3x10-2
TKT	-0.7	2.3x10-2
CCSER2	0.3	2.3x10-2
LOC513657	-0.3	2.3x10-2
GPN2	-0.5	2.3x10-2
MPDZ	0.6	2.3x10-2
SLC25A30	0.4	2.3x10-2
JAGN1	-0.4	2.3x10-2
PPP2CA	0.4	2.3x10-2
SP2	-0.3	2.3x10-2
PDHA1	0.5	2.4x10-2
LRRN2	-0.5	2.4x10-2
SNAP29	-0.4	2.4x10-2
AKR1B1	0.3	2.4x10-2
GFM1	0.4	2.4x10-2
MEN1	-0.3	2.4x10-2
SF3B1	0.3	2.4x10-2
HABP2	1.6	2.5x10-2
CYC1	0.4	2.5x10-2
MET	0.5	2.5x10-2
ASH2L	-0.3	2.5x10-2
PROX1	0.7	2.5x10-2
PRKAA1	0.5	2.5x10-2
CATSPERD	-0.4	2.5x10-2
PARP16	-0.3	2.5x10-2
APOO	0.4	2.5x10-2
NOL12	-0.6	2.5x10-2
CNPPD1	-0.3	2.5x10-2
ATP5H	0.4	2.5x10-2
RHOT1	0.3	2.5x10-2
LOC101907710	-0.8	2.5x10-2
GOT2	0.4	2.6x10-2
SLMAP	0.6	2.6x10-2
WIZ	-0.3	2.7x10-2
MDH2	0.4	2.7x10-2
MBD6	-0.3	2.7x10-2
KLF6	0.6	2.7x10-2
CCDC186	0.3	2.7x10-2
SPP1	-2.1	2.7x10-2
FAM73B	-0.3	2.7x10-2
43526	-0.3	2.7x10-2
ELMO2	-0.3	2.7x10-2
MBTPS1	-0.2	2.7x10-2
ZNF646	-0.3	2.7x10-2
TCOF1	-0.2	2.7x10-2
OLFML1	-0.6	2.8x10-2
ATF3	1.6	2.8x10-2
ZFAND2B	-0.4	2.9x10-2
RABGGTB	0.4	2.9x10-2
NEURL2	0.4	2.9x10-2
KDM4A	-0.3	2.9x10-2
TMEM43	-0.4	2.9x10-2
HACL1	-0.7	2.9x10-2
HCCS	0.3	2.9x10-2
PEG10	1.1	2.9x10-2
SHROOM3	0.7	3.0x10-2
SUCLG2	0.4	3.0x10-2
C16H1orf21	0.5	3.0x10-2
TK2	-0.4	3.0x10-2
TEK	0.3	3.1x10-2
ANPEP	-1.2	3.1x10-2
TIMP3	0.3	3.1x10-2
STOX2	0.8	3.1x10-2
JARID2	0.5	3.1x10-2
KDR	0.4	3.1x10-2
MUL1	0.3	3.1x10-2
LIAS	0.4	3.1x10-2
ATP5L	0.3	3.1x10-2
SPAG9	0.2	3.1x10-2
HCFC1R1	0.4	3.1x10-2
NDUFAF6	0.3	3.1x10-2
ELK3	0.4	3.1x10-2
HIBCH	0.3	3.1x10-2
CSK	-0.3	3.1x10-2
MVP	-0.3	3.1x10-2
FERMT2	0.3	3.2x10-2
NHEJ1	-0.4	3.2x10-2
DNAJC14	-0.2	3.2x10-2
ZNF830	-0.2	3.2x10-2
ATPAF1	0.4	3.2x10-2
STK36	-0.4	3.2x10-2
ARMCX3	0.7	3.2x10-2
CHRDL1	-0.7	3.2x10-2
LOC101903649	-0.3	3.2x10-2
DDX41	-0.2	3.2x10-2
PRKCA	-0.4	3.3x10-2
DENND5B	0.5	3.3x10-2
ATP5D	0.3	3.3x10-2
OSBPL8	0.3	3.3x10-2
ZNF691	-0.3	3.3x10-2
THG1L	-0.4	3.3x10-2
ITGB5	-0.4	3.3x10-2
NSUN4	0.3	3.4x10-2
AFF4	0.5	3.4x10-2
MGAT4B	-0.2	3.4x10-2
RILPL1	-0.4	3.4x10-2
BCKDHB	0.4	3.4x10-2
BIRC2	0.4	3.4x10-2
ZCCHC11	0.4	3.5x10-2
LTBR	-0.4	3.5x10-2
LRFN3	-0.4	3.5x10-2
COQ5	0.3	3.5x10-2
PLN	0.6	3.5x10-2
MTURN	-0.6	3.5x10-2
NCLN	-0.2	3.5x10-2
HGS	-0.2	3.5x10-2
TSPAN9	0.7	3.5x10-2
MMP14	-0.8	3.5x10-2
YME1L1	0.2	3.6x10-2
ERF	0.7	3.6x10-2
PARP11	-0.4	3.6x10-2
DNAJC7	0.2	3.6x10-2
SEMA3F	-0.4	3.6x10-2
PIGV	-0.4	3.6x10-2
ADPRHL2	-0.3	3.7x10-2
SMDT1	0.3	3.7x10-2
NDUFB3	0.4	3.7x10-2
OSBPL1A-2	0.3	3.7x10-2
SH3KBP1-2	0.8	3.7x10-2
TATDN2	-0.3	3.7x10-2
UQCR10	0.4	3.7x10-2
KHNYN	-0.5	3.7x10-2
ZSCAN29	-0.3	3.7x10-2
TIMM23	0.3	3.7x10-2
LOC520518	0.3	3.7x10-2
EIF5A	0.2	3.7x10-2
DHRS7B	0.4	3.7x10-2
NRP1	0.3	3.7x10-2
MRPL44	0.2	3.7x10-2
DVL3	-0.2	3.7x10-2
ETS2	0.6	3.7x10-2
GBAS	0.4	3.8x10-2
MID1IP1	-0.6	3.8x10-2
LOC100847516	1.4	3.8x10-2
ING2	0.4	3.8x10-2
ARHGEF18	-0.4	3.8x10-2
CLK4	0.3	3.9x10-2
DPY19L4	0.4	3.9x10-2
C24H18orf25	0.3	3.9x10-2
ANKRD23	0.4	3.9x10-2
COQ9	0.4	3.9x10-2
MATR3	0.2	3.9x10-2
CLK3	-0.3	3.9x10-2
PDHX	0.4	3.9x10-2
LOC781499	0.3	3.9x10-2
ADCK3	0.5	3.9x10-2
JRK	-0.3	3.9x10-2
DPAGT1	-0.3	3.9x10-2
ACO2	0.5	4.0x10-2
PGS1	-0.2	4.0x10-2
PRR14L	-0.3	4.0x10-2
SSU72	-0.2	4.0x10-2
SRL	0.4	4.0x10-2
DNM1L	0.3	4.0x10-2
TMEM143	0.4	4.0x10-2
ID1	0.6	4.0x10-2
SNX8	-0.3	4.0x10-2
PRR33	0.4	4.0x10-2
PRRG3	-0.6	4.0x10-2
CNDP2	-0.4	4.0x10-2
SSH1	-0.3	4.0x10-2
CARNS1	0.7	4.0x10-2
LOC104968701	-0.3	4.0x10-2
CHCHD2	0.2	4.0x10-2
RGS2-2	0.9	4.0x10-2
TXNL4B	-0.3	4.0x10-2
RNF122	0.8	4.0x10-2
TUSC5	-1.6	4.0x10-2
SCAMP4	-0.3	4.0x10-2
BTG2	1.3	4.1x10-2
NOA1	-0.3	4.1x10-2
TMEM88	0.5	4.1x10-2
ALDH7A1	0.4	4.1x10-2
MFNG	-0.4	4.1x10-2
HOMER1	0.4	4.1x10-2
CST3	-0.4	4.1x10-2
SDHAF2	0.3	4.1x10-2
C5H12orf29	0.2	4.1x10-2
ERLIN2	-0.3	4.1x10-2
FNBP1L	0.4	4.1x10-2
A2M	-0.8	4.1x10-2
C11H9orf114	0.4	4.1x10-2
SMPD1	-0.3	4.1x10-2
TBRG4	0.2	4.2x10-2
EMILIN1	0.6	4.2x10-2
POLA1	0.4	4.2x10-2
C7H19orf25	-0.4	4.2x10-2
DNAJC24	0.4	4.2x10-2
ZBTB39	-0.4	4.2x10-2
KIAA0141	0.3	4.2x10-2
ADIPOQ	-1.3	4.2x10-2
EGFL7	0.4	4.2x10-2
LOC104974138	1	4.2x10-2
ZNF579	-0.3	4.2x10-2
NEDD4L	-0.5	4.2x10-2
ADIRF	-0.8	4.2x10-2
LOC616200	0.4	4.2x10-2
UQCRH	0.4	4.2x10-2
LOC101904510	1.4	4.2x10-2
TSKU	-0.5	4.2x10-2
TMEM135	0.3	4.2x10-2
MAP3K2	0.5	4.2x10-2
ACSM1	-1.3	4.3x10-2
STK19	-0.4	4.3x10-2
JADE2-2	-0.4	4.3x10-2
BAHD1	-0.4	4.3x10-2
SUDS3	-0.3	4.3x10-2
BCL2L1	-0.4	4.3x10-2
AGPAT5	0.4	4.3x10-2
ALDH4A1	0.4	4.3x10-2
KRAS	0.3	4.3x10-2
SLC43A2	-0.5	4.3x10-2
EIF4E	0.4	4.3x10-2
C19H17orf62	-0.4	4.3x10-2
ACBD5	0.3	4.3x10-2
HINT3	0.3	4.4x10-2
C23H6orf136	0.3	4.4x10-2
ASNA1	0.2	4.4x10-2
MARK2	-0.2	4.4x10-2
RABEP1	0.3	4.5x10-2
AFG3L2	0.3	4.5x10-2
CDADC1	0.3	4.5x10-2
MPV17	0.7	4.5x10-2
PRMT2	-0.4	4.5x10-2
TFE3	-0.3	4.5x10-2
MRPL18	0.3	4.5x10-2
LOC100849619	-0.4	4.5x10-2
HNRNPK	0.2	4.6x10-2
VARS2	-0.3	4.6x10-2
TOR1B	-0.3	4.6x10-2
EGR1	1.5	4.6x10-2
PGP	0.3	4.6x10-2
POMT1	-0.3	4.6x10-2
SPARCL1	0.4	4.6x10-2
DAGLB	-0.2	4.6x10-2
ALDH6A1	0.4	4.6x10-2
SPAG8	-0.4	4.6x10-2
MRPL19	0.3	4.6x10-2
ACOX3	-0.7	4.6x10-2
TRIM55	0.7	4.6x10-2
FH	0.4	4.6x10-2
SULT1A1	-0.5	4.7x10-2
DCAF12	-0.2	4.7x10-2
FDXR	-0.4	4.7x10-2
EMILIN2	-0.7	4.7x10-2
SPSB3	-0.2	4.7x10-2
NAPEPLD	0.5	4.7x10-2
C1QBP	0.2	4.7x10-2
COX6B1	0.4	4.7x10-2
LOC100849063	0.3	4.7x10-2
ENOPH1	-0.3	4.7x10-2
TMEM138	-0.3	4.7x10-2
CDK19	0.3	4.7x10-2
EPAS1	0.4	4.7x10-2
PRKCSH	-0.2	4.7x10-2
ZNF346	-0.4	4.7x10-2
PLA2G12A	0.3	4.7x10-2
GEMIN4	-0.3	4.7x10-2
PPARA	0.3	4.7x10-2
SH2D3C	0.4	4.7x10-2
CKMT2	0.4	4.7x10-2
KIAA1462	0.3	4.7x10-2
RDH13	-0.5	4.7x10-2
SDHB	0.2	4.7x10-2
C15H11orf58	0.2	4.8x10-2
MRPL53	0.2	4.8x10-2
RRP1	-0.4	4.8x10-2
UBE2D1	0.3	4.8x10-2
MINOS1	0.3	4.8x10-2
ATG16L1	-0.2	4.8x10-2
ARPC5L	0.2	4.8x10-2
IFRD1	1.1	4.8x10-2
BCL7B	-0.2	4.8x10-2
ABCC10	-0.6	4.8x10-2
PRKG1	0.7	4.8x10-2
DENND4A	0.2	4.8x10-2
HERPUD2	-0.2	4.8x10-2
BIN3	-0.4	4.8x10-2
LOC781001	0.4	4.8x10-2
COG1	-0.2	4.9x10-2
NR1H2	-0.2	4.9x10-2
SLCO5A1	0.5	4.9x10-2
PCED1A	-0.3	4.9x10-2
