# Supplementary material for: RNA-seq analysis identifies cytoskeletal structural genes and pathways for meat quality in beef
Source: PLoS One. 2020 Nov 11;15(11):e0240895. doi: 10.1371/journal.pone.0240895 (PMC7657496; doi:10.1371/journal.pone.0240895)
Supplement: S4 Table — The meat quality traits were measured in longissimus dorsi muscle from a multibreed Angus-Brahman population. The adjusted p-value by gene is shown. Only genes with FDR ≤ 0.05 were included. (XLS) [file pone.0240895.s010.xls]

## Sheet: 3
WBSF DE analysis for isoform		Tenderness DE analysis for isoform		Marbling DE analysis for isoform
Gene isoform	P-value	Gene isoform	P-value	Gene isoform	P-value
EIF4E2	1.7x10-6	TMEM241	4.2x10-6	HMGXB3	1.4x10-5
LOC100852159	2.2x10-6	UBALD2	2.5x10-4	ANKRD12	4.2x10-5
HMGXB3	5.1x10-6	RTN4	3.7x10-4	C23H6orf89	8.2x10-5
CANT1	5.6x10-6	ARPP19	3.7x10-4	LAMP2	1.1x10-4
CAPN15	1.8x10-5	HDAC9	4.1x10-4	WTAP	1.3x10-4
GNAS	2.7x10-5	CCSER2	4.3x10-4	LOC100848895	2.6x10-4
NEDD4L	3.4x10-5	KDM4B	5.2x10-4	BRD8	3.0x10-4
RBM33	3.7x10-5	C28H10orf71	6.1x10-4	PCNT-2	3.2x10-4
SHC1	6.2x10-5	C17H12orf65	7.4x10-4	SHC1	4.4x10-4
UCKL1	7.7x10-5	DNAJC5	7.5x10-4	ZNF706	5.6x10-4
MAP3K4	8.7x10-5	SPECC1	8.5x10-4	EFCAB14	5.8x10-4
WHSC1	1.2x10-4	SYNCRIP	9.7x10-4	RAB11FIP3	7.2x10-4
ATXN2	2.0x10-4	KIF1B	1.1x10-3	TNRC6A	7.2x10-4
EIF4ENIF1	4.2x10-4			DMPK	9.0x10-4
TRPC4AP-2	3.1x10-4			EIF4E2	9.3x10-4
WIZ	2.8x10-4			NKTR	1.0x10-3
PPP2R1B	3.8x10-4			USP7	1.2x10-3
NEB	3.9x10-4			LOC100852159	1.2x10-3
LOC506408	3.9x10-4			ADARB1	1.4x10-3
GEMIN4	3.5x10-4			SRRM1	1.4x10-3
NCOA6	4.3x10-4			RBM25	1.7x10-3
PDCD6IP	3.5x10-4			MAP3K3	1.8x10-3
LOC535280	4.5x10-4			GEMIN4	1.9x10-3
LAMP2	4.8x10-4			SUGP2	2.0x10-3
USP25	5.0x10-4			TMEM131	2.1x10-3
MLLT1	5.3x10-4			MYO18A	2.1x10-3
TSTD2	5.6x10-4			MLIP	2.2x10-3
NEB	6.7x10-4			ANKRD23	2.3x10-3
LOC782145	7.2x10-4			PRKAG3	2.4x10-3
RNF169	7.5x10-4			TTC7B	2.4x10-3
RPP21	8.5x10-4			RNF169	2.5x10-3
TNRC6A	8.5x10-4			ATXN2	2.5x10-3
LOC784007	9.2x10-4			WBP1L	2.6x10-3
MAP3K3	1.1x10-3			ZSWIM4	2.8x10-3
HCFC1	1.1x10-3			TMEM192	3.0x10-3
HGSNAT	1.2x10-3			TRIM65	3.4x10-3
USP40	1.2x10-3			MOCS1	3.4x10-3
EFCAB14	1.3x10-3			VEZT	3.4x10-3
KIAA0930	1.3x10-3			CCPG1	3.5x10-3
ZNF140	1.4x10-3			LOC100852159	3.5x10-3
TATDN2	1.4x10-3			LOC101903290	3.6x10-3
DNAJC5	1.6x10-3			ARF6	3.6x10-3
MCOLN1	1.9x10-3			KLHDC4	3.6x10-3
DST	2.0x10-3
SUGP2	2.0x10-3
POLG	1.9x10-3
STAU1	1.9x10-3
LOC528952	1.8x10-3
PRPF40B	2.0x10-3
SPPL3	2.1x10-3
GOLGA3	2.2x10-3
WBP1L	2.5x10-3
FBXW11	2.5x10-3
TNIK	2.4x10-3
SORT1	2.7x10-3
ANKRD23	3.1x10-3
ENGASE	3.4x10-3
LOC101903649	3.2x10-3
SPIRE1	2.8x10-3
MAZ	3.1x10-3
TNS3	3.3x10-3
SUGP2	3.2x10-3
ZMIZ1	3.1x10-3
TCFL5	3.3x10-3
USP19	3.1x10-3
SRRM1	3.2x10-3
LOC535280	3.0x10-3
ZNF317	3.4x10-3
DYRK2	3.3x10-3
C23H6orf89	3.1x10-3
FBXW11	3.6x10-3
TCOF1	3.5x10-3
IDH3B	3.6x10-3
USP7	3.7x10-3
KIAA1468	3.8x10-3
SIK3	3.8x10-3
TRIM65	3.8x10-3
GCN1L1	4.4x10-3
ATP11A	4.7x10-3
EFTUD1	4.8x10-3
CEP104	5.2x10-3
JMJD4	5.1x10-3
BSDC1	5.3x10-3
NKTR	5.3x10-3
FAM160B2	5.8x10-3
ZNF385D	6.0x10-3
UCKL1	6.0x10-3
WBP1L	6.2x10-3
AGO4	6.2x10-3
TSC2	6.4x10-3
SCAF8-2	6.4x10-3
TRPC4AP	7.3x10-3
ANKRD12	7.3x10-3
FAM58A	7.1x10-3
IKBKG	7.2x10-3
SRRM2	7.1x10-3
TMEM131	7.4x10-3
COPS7A	7.7x10-3
EDC4	7.5x10-3
MLLT10-2	7.8x10-3
SRRM2	7.6x10-3
KIAA0408	7.8x10-3
LOC100852159	8.0x10-3
GRAMD1A	8.5x10-3
CBFA2T3	9.0x10-3
NCOA2	8.9x10-3
