# Supplementary material for: RNA-seq analysis identifies cytoskeletal structural genes and pathways for meat quality in beef
Source: PLoS One. 2020 Nov 11;15(11):e0240895. doi: 10.1371/journal.pone.0240895 (PMC7657496; doi:10.1371/journal.pone.0240895)
Supplement: S5 Table — The meat quality traits were measured in longissimus dorsi muscle from a multibreed Angus-Brahman population. The enrichment p-value, number of genes in the pathway (n.anno) and term definitions are shown. (XLS) [file pone.0240895.s011.xls]

## Sheet: 4
Expression association by gene				DE by gene for WBSF
GO term	p-value	n.anno	Definition	GO term	p-value	n.anno	Definition
GO:0016020	1.7x10-2	30	Membrane	GO:0070469	6.0x10-3	22	Respirasome
GO:0044425	3.1x10-2	20	Membrane part	GO:0009059	6.1x10-3	53	Macromolecule biosynthetic process
				GO:0034645	6.2x10-3	52	Cellular macromolecule biosynthetic process
				GO:0005747	6.6x10-3	16	Mitochondrial respiratory chain complex I
				GO:0030964	6.6x10-3	16	NADH dehydrogenase complex
				GO:0045271	6.6x10-3	16	Respiratory chain complex I
				GO:0098803	2.2x10-2	21	Respiratory chain complex
				GO:0005746	2.6x10-2	20	Mitochondrial respirasome
