# Supplementary material for: RNA-seq analysis identifies cytoskeletal structural genes and pathways for meat quality in beef
Source: PLoS One. 2020 Nov 11;15(11):e0240895. doi: 10.1371/journal.pone.0240895 (PMC7657496; doi:10.1371/journal.pone.0240895)
Supplement: S6 Table — Meat quality was recorded in longissimus dorsi muscle from a multibreed Angus-Brahman population. + The transmembrane region was predicted using the TMHMM2.0 server [50]; * Protein domains were predicted using the PROSITE server [51]. NA = not applicable. (XLS) [file pone.0240895.s012.xls]

## Sheet: 5
Gene	Protein	Modeled	Qmean	DE	Isoform accession number	Exon location	Transmembrane+		Domain*		Model
name	length	segment 3D		exon			Segment	Location	Location	Name
SLMO1	350	72-230	-1.73	9	ENSBTAT00000081878.1	141-170	NA	NA	74 - 245	PRELI/MSF1	S2 Fig
	245	72-245	-2	9	ENSBTAT00000046981.3	141-170	NA	NA	74 - 245	PRELI/MSF1
	418	187-299	-4.03	NA	ENSBTAT00000084244.1	NA	NA	NA	NA	NA
WDR77	342	18-328	-1.38	3	ENSBTAT00000018753.4	99-148	NA	NA	76 - 293	WD_REPEATS_REGION	S3 Fig
FAM21A	1333	NA	NA	25	ENSBTAT00000025173.5	867-893	NA	NA	NA	NA	NA
KIAA2013	634	71-479	-6.41	3	ENSBTAT00000025834.5	345-629	Inside	1-20	NA	NA	NA
				4		630-634	TMhelix	21-40
							Outside	41-591
							TMhelix	592-614
							Inside	615-634
DAZAP2	168	NA	NA	1	ENSBTAT00000002573.3	1-13	NA	NA	NA	NA	NA
KLHDC8B	354	10-318	-2.24	3	ENSBTAT00000001298.3	126-180	NA	NA	NA	NA	S4 Fig
	279	10-278	-2.52	3	ENSBTAT00000001299.4	126-180	NA	NA	NA	NA
DIDO1	607	NA	NA	NA	ENSBTAT00000086319.1	NA	NA	NA	267 - 321	ZF_PHD_2	NA
	2196	NA	NA	17	ENSBTAT00000007879.6	1088-1117	NA	NA	267 - 321	ZF_PHD_2
									672 - 792	TFIIS_CENTRAL
