# Supplementary material for: RNA-seq analysis identifies cytoskeletal structural genes and pathways for meat quality in beef
Source: PLoS One. 2020 Nov 11;15(11):e0240895. doi: 10.1371/journal.pone.0240895 (PMC7657496; doi:10.1371/journal.pone.0240895)
Supplement: S7 Table — Meat quality was recorded in longissimus dorsi muscle from a multibreed Angus-Brahman population. ^ The signal peptide region was predicted using the SignalIP 4.0 server [52]; + the transmembrane regions were predicted using the TMHMM2.0 server [50]; * Protein sequence modeled using the SwissModel server [46–48]. NA = not applicable. (XLS) [file pone.0240895.s013.xls]

## Sheet: 9
Gene	mRNA	Differential	Protein	Protein	Signal	Transmembrane+	Protein	Model
	accession number	expression	accession number	length	protein^		model*
EIF4E2	NM_001075795.2	DE	NP_001069263.1	236	NA	NA	45-222	S5 Fig
	NM_001206416.1	Not DE	NP_001193345.1	245			45-234
GNAS	NM_181021.3	DE	NP_851364.1	394	NA	NA	39-388	NA
	NM_001271771.1	Not DE	NP_001258700.1	241			15-69
LAMP2	NM_001113244.1	DE	NP_001106715.1	407	1-28	Inside:1-6	366-407	NA
						TMHelix: 7-29
						Outside: 30-374
						TMHelix: 375-397
						Inside: 398-407
	NM_001034570.2	Not DE	NP_001029742.1	407	1-28	Inside:1-6	366-407
						TMHelix: 7-29
						Outside: 30-373
						TMHelix: 374-396
						Inside: 397-407
MCOLN1	NM_001166132.1	DE	NP_001159604.1	580	NA	Outside: 1-303	38-525	S6 Fig
						TMHelix: 304-326
						Inside: 327-347
						TMHelix:348-370
						Outside: 371-384
						TMHelix: 385-407
						Inside: 408-427
						TMHelix: 428-450
						Outside: 451-494
						TMHelix: 495-517
						Inside: 518-580
	NM_001075222.2	Not DE	NP_001068690.1	508	NA	Outside: 1-303	38-453
						TMHelix: 304-326
						Inside: 327-347
						TMHelix: 348-370
						Outside: 371-384
						TMHelix: 385-407
						Inside: 408-427
						TMHelix: 428-450
						Outside: 451-508
RTN4	NM_001113221.2	DE	NP_001106692.1	379	NA	Inside: 1-211	NA	NA
						TMHelix: 212-234
						Outside: 235-313
						TMHelix: 314-336
						Inside: 337-379
	NM_001075138.2	Not DE	NP_001068606.1	199	NA	Inside: 1-31	NA
						TMHelix: 32-54
						Outside: 55-133
						TMHelix: 134-156
						Inside: 157-199
